# Supplementary material for: 4-Methyl-N-[2-(pyridin-2-yl)ethyl­carbamo­thio­yl]benzamide
Source: Acta Crystallogr Sect E Struct Rep Online. 2014 Jul 31;70(Pt 8):o885. doi: 10.1107/S1600536814016377 (PMC4158510; doi:10.1107/S1600536814016377)
Supplement: Supplementary file 1 [file e-70-0o885-sup1.cif]

##############################################################################
#                                                                            #
# This CIF contains the data in a paper accepted for publication in          #
# Acta Crystallographica Section E. It conforms to the requirements of       #
# Notes for Authors for Acta Crystallographica Section E, and has been       #
# peer reviewed under the auspices of the IUCr Commission on Journals.       #
#                                                                            #
# Full details of the Crystallographic Information File format               #
# are given in the paper "The Crystallographic Information File (CIF):       #
# a New Standard Archive File for Crystallography" by S. R. Hall, F. H.      #
# Allen and I. D. Brown [Acta Cryst. (1991), A47, 655-685].                  #
#                                                                            #
# The current version of the core CIF dictionary is obtainable from          #
# ftp://ftp.iucr.org/pub/cif_core.dic.                                       #
#                                                                            #
# Software is freely available for graphical display of the structure(s)     #
# in this CIF. For information consult the CIF software page                 #
# http://www.iucr.org/resources/cif/software.                                #
#                                                                            #
# This file may be used for bona fide research purposes within the           #
# scientific community so long as proper attribution is given to the journal # 
# article from which it was obtained.                                        #
#                                                                            #
##############################################################################
data_I
_audit_creation_method     SHELXL-97
_journal_date_recd_electronic     2014-06-15
_journal_date_accepted     2014-07-15
_journal_name_full     'Acta Crystallographica, Section E'
_journal_year     2014
_journal_volume     70
_journal_issue      8
_journal_page_first     o885
_journal_page_last     o885
_journal_paper_category     QO
_journal_paper_doi     10.1107/S1600536814016377
_journal_coeditor_code     ZS2306
_publ_contact_author_name     'Farook Adam'
_publ_contact_author_address
;
School of Chemical Sciences,11800,USM Pulau Pinang, Malaysia
;
_publ_contact_author_email     ' farook@usm.my'
_publ_contact_author_fax     ?
_publ_contact_author_phone     ?
_publ_section_title
;
4-Methyl-<i>N</i>-[2-(pyridin-2-yl)ethylcarbamothioyl]benzamide
;
loop_
    _publ_author_name
    _publ_author_footnote
    _publ_author_address
    'Adam, Farook' .
;
School of Chemical Sciences, 11800, USM Pulau Pinang,
Malaysia
;
    'Ameram, Nadiah' .
;
School of Chemical Sciences, 11800, USM Pulau Pinang,
Malaysia
;
    'Eltayeb, Naser Eltaher'
;
Additional address: Department of Chemistry,
International University of Africa,
Sudan
;
;
College of Sciences and Arts, Rabigh, King Abdulaziz University,
Saudi Arabia
;
_database_code_depnum_ccdc_archive     'CCDC 1014035'
_chemical_name_systematic     ?
_chemical_name_common
;
4-Methyl-<i>N</i>-[2-(pyridin-2-yl)ethylcarbamothioyl]benzamide
;
_chemical_formula_moiety     'C16 H17 N3 O S'
_chemical_formula_sum     'C16 H17 N3 O S'
_chemical_formula_iupac     'C16 H17 N3 O S'
_chemical_formula_weight     299.39
_chemical_melting_point     399.3
_symmetry_cell_setting     monoclinic
_symmetry_space_group_name_H-M     'P 21/c'
_symmetry_space_group_name_hall     '-P 2ybc'
loop_
    _symmetry_equiv_pos_as_xyz
    'x, y, z'
    '-x, y+1/2, -z+1/2'
    '-x, -y, -z'
    'x, -y-1/2, z-1/2'
_cell_length_a     16.0467(12)
_cell_length_b     4.8824(4)
_cell_length_c     23.0403(18)
_cell_angle_alpha     90.00
_cell_angle_beta     124.997(5)
_cell_angle_gamma     90.00
_cell_volume     1478.7(2)
_cell_formula_units_Z     4
_cell_measurement_reflns_used     ?
_cell_measurement_theta_min     2.57
_cell_measurement_theta_max     25.52
_cell_measurement_temperature     100.0(10)
_exptl_crystal_description     'block'
_exptl_crystal_colour     'colourless'
_exptl_crystal_size_max     0.47
_exptl_crystal_size_mid     0.20
_exptl_crystal_size_min     0.14
_exptl_crystal_density_diffrn     1.345
_exptl_crystal_density_meas     ?
_exptl_crystal_density_method     'not measured'
_exptl_crystal_F_000     632
_exptl_absorpt_coefficient_mu     0.221
_exptl_absorpt_correction_type     multi-scan
_exptl_absorpt_process_details     '(SADABS; Bruker, 2005)'
_exptl_absorpt_correction_T_min     0.9028
_exptl_absorpt_correction_T_max     0.9803
_exptl_special_details     ?
_diffrn_ambient_temperature     100(2)
_diffrn_radiation_type     MoK\a
_diffrn_radiation_wavelength     0.71073
_diffrn_radiation_source     'fine-focus sealed tube'
_diffrn_radiation_monochromator     graphite
_diffrn_measurement_device_type     'Bruker APEXII CCD'
_diffrn_measurement_method     '\f and \w scans'
_diffrn_detector_area_resol_mean     ?
_diffrn_reflns_number     12777
_diffrn_reflns_av_R_equivalents     0.0817
_diffrn_reflns_av_sigmaI/netI     0.0855
_diffrn_reflns_theta_min     2.16
_diffrn_reflns_theta_max     27.60
_diffrn_reflns_theta_full     27.60
_diffrn_measured_fraction_theta_max     0.992
_diffrn_measured_fraction_theta_full     0.992
_diffrn_reflns_limit_h_min     -17
_diffrn_reflns_limit_h_max     20
_diffrn_reflns_limit_k_min     -6
_diffrn_reflns_limit_k_max     6
_diffrn_reflns_limit_l_min     -30
_diffrn_reflns_limit_l_max     24
_diffrn_standards_number     0
_diffrn_standards_interval_count     .
_diffrn_standards_interval_time     .
_diffrn_standards_decay_%     ?
_refine_special_details
;
Refinement of <i>F</i>^2^ against ALL reflections. The weighted <i>R</i>-factor
<i>wR</i> and goodness of fit <i>S</i> are based on <i>F</i>^2^, conventional
<i>R</i>-factors <i>R</i> are based on <i>F</i>, with <i>F</i> set to zero for
negative <i>F</i>^2^. The threshold expression of <i>F</i>^2^ >
\s(<i>F</i>^2^) is used only for calculating <i>R</i>-factors(gt) <i>etc</i>.
and is not relevant to the choice of reflections for refinement.
<i>R</i>-factors based on <i>F</i>^2^ are statistically about twice as large
as those based on <i>F</i>, and <i>R</i>- factors based on ALL data will be
even larger.
;
_reflns_number_total     3409
_reflns_number_gt     2221
_reflns_threshold_expression     I>2\s(I)
_refine_ls_structure_factor_coef     Fsqd
_refine_ls_matrix_type     full
_refine_ls_R_factor_all     0.1107
_refine_ls_R_factor_gt     0.0680
_refine_ls_wR_factor_gt     0.1551
_refine_ls_wR_factor_ref     0.1823
_refine_ls_goodness_of_fit_ref     1.036
_refine_ls_restrained_S_all     1.036
_refine_ls_number_reflns     3409
_refine_ls_number_parameters     199
_refine_ls_number_restraints     0
_refine_ls_hydrogen_treatment     mixed
_refine_ls_weighting_scheme     calc
_refine_ls_weighting_details
                 'calc w=1/[\s^2^(Fo^2^)+(0.0899P)^2^] where P=(Fo^2^+2Fc^2^)/3'
_atom_sites_solution_hydrogens     geom
_atom_sites_solution_primary     direct
_atom_sites_solution_secondary     difmap
_refine_ls_shift/su_max     0.000
_refine_ls_shift/su_mean     0.000
_refine_diff_density_max     0.659
_refine_diff_density_min     -0.436
_refine_ls_extinction_method     none
_refine_ls_extinction_coef     ?
loop_
    _atom_type_symbol
    _atom_type_description
    _atom_type_scat_dispersion_real
    _atom_type_scat_dispersion_imag
    _atom_type_scat_source
    'C' 'C' 0.0033 0.0016
                         'International Tables Vol C Tables 4.2.6.8 and 6.1.1.4'
    'H' 'H' 0.0000 0.0000
                         'International Tables Vol C Tables 4.2.6.8 and 6.1.1.4'
    'N' 'N' 0.0061 0.0033
                         'International Tables Vol C Tables 4.2.6.8 and 6.1.1.4'
    'O' 'O' 0.0106 0.0060
                         'International Tables Vol C Tables 4.2.6.8 and 6.1.1.4'
    'S' 'S' 0.1246 0.1234
                         'International Tables Vol C Tables 4.2.6.8 and 6.1.1.4'
_computing_data_collection     'APEX2 (Bruker, 2005)'
_computing_cell_refinement     'SAINT (Bruker, 2005)'
_computing_data_reduction     'SAINT (Bruker, 2005)'
_computing_structure_solution     'SHELXTL (Sheldrick, 2008)'
_computing_structure_refinement     'SHELXTL (Sheldrick, 2008)'
_computing_molecular_graphics     'SHELXTL (Sheldrick, 2008)'
_computing_publication_material
                             'SHELXTL (Sheldrick, 2008) and PLATON (Spek, 2009)'
loop_
    _atom_site_type_symbol
    _atom_site_label
    _atom_site_fract_x
    _atom_site_fract_y
    _atom_site_fract_z
    _atom_site_U_iso_or_equiv
    _atom_site_adp_type
    _atom_site_calc_flag
    _atom_site_refinement_flags
    _atom_site_occupancy
    _atom_site_symmetry_multiplicity
    _atom_site_disorder_assembly
    _atom_site_disorder_group
    S S1 0.72652(6) 0.04528(17) 0.87044(4) 0.0286(3) Uani d . 1 1 . .
    O O2 0.78657(14) 0.5226(4) 0.72802(11) 0.0272(5) Uani d . 1 1 . .
    N N1 0.69712(19) 0.3898(5) 0.77218(13) 0.0227(6) Uani d . 1 1 . .
    N N2 0.84392(17) 0.1337(5) 0.82384(13) 0.0211(5) Uani d . 1 1 . .
    N N3 1.02858(17) 0.3126(5) 0.84401(12) 0.0229(6) Uani d . 1 1 . .
    C C1 0.6442(2) 0.9043(6) 0.63777(15) 0.0236(7) Uani d . 1 1 . .
    H H1A 0.7034 0.8759 0.6386 0.028 Uiso calc R 1 1 . .
    C C2 0.5737(2) 1.0965(6) 0.59246(15) 0.0250(7) Uani d . 1 1 . .
    H H2A 0.5853 1.1996 0.5627 0.030 Uiso calc R 1 1 . .
    C C3 0.4852(2) 1.1422(6) 0.58956(15) 0.0227(6) Uani d . 1 1 . .
    C C4 0.4718(2) 0.9901(6) 0.63468(16) 0.0246(7) Uani d . 1 1 . .
    H H4A 0.4128 1.0199 0.6341 0.030 Uiso calc R 1 1 . .
    C C5 0.5426(2) 0.7954(6) 0.68073(15) 0.0245(7) Uani d . 1 1 . .
    H H5A 0.5315 0.6933 0.7108 0.029 Uiso calc R 1 1 . .
    C C6 0.6301(2) 0.7508(6) 0.68249(14) 0.0200(6) Uani d . 1 1 . .
    C C7 0.7113(2) 0.5479(6) 0.72911(14) 0.0203(6) Uani d . 1 1 . .
    C C8 0.7611(2) 0.1903(6) 0.82127(15) 0.0218(6) Uani d . 1 1 . .
    C C9 0.9261(2) -0.0462(6) 0.87572(15) 0.0240(7) Uani d . 1 1 . .
    H H9A 0.9508 -0.1556 0.8523 0.029 Uiso calc R 1 1 . .
    H H9B 0.9001 -0.1743 0.8952 0.029 Uiso calc R 1 1 . .
    C C10 1.0135(2) 0.1207(6) 0.93572(15) 0.0242(7) Uani d . 1 1 . .
    H H10A 0.9874 0.2330 0.9578 0.029 Uiso calc R 1 1 . .
    H H10B 1.0650 -0.0066 0.9723 0.029 Uiso calc R 1 1 . .
    C C11 1.0649(2) 0.3085(6) 0.91261(15) 0.0224(6) Uani d . 1 1 . .
    C C12 1.1454(2) 0.4739(6) 0.96253(16) 0.0282(7) Uani d . 1 1 . .
    H H12A 1.1707 0.4633 1.0112 0.034 Uiso calc R 1 1 . .
    C C13 1.1880(2) 0.6550(7) 0.93981(18) 0.0315(8) Uani d . 1 1 . .
    H H13A 1.2426 0.7710 0.9728 0.038 Uiso calc R 1 1 . .
    C C14 1.1503(2) 0.6643(6) 0.86918(18) 0.0323(8) Uani d . 1 1 . .
    H H14A 1.1775 0.7882 0.8523 0.039 Uiso calc R 1 1 . .
    C C15 1.0716(2) 0.4885(6) 0.82314(17) 0.0269(7) Uani d . 1 1 . .
    H H15A 1.0466 0.4919 0.7745 0.032 Uiso calc R 1 1 . .
    C C16 0.4073(2) 1.3480(6) 0.53901(16) 0.0279(7) Uani d . 1 1 . .
    H H16C 0.3579 1.3783 0.5505 0.042 Uiso calc R 1 1 . .
    H H16D 0.3721 1.2787 0.4904 0.042 Uiso calc R 1 1 . .
    H H16A 0.4412 1.5211 0.5431 0.042 Uiso calc R 1 1 . .
    H H1N2 0.852(2) 0.242(7) 0.7974(17) 0.039(10) Uiso d . 1 1 . .
    H H1N1 0.651(3) 0.424(9) 0.775(2) 0.078(15) Uiso d . 1 1 . .
loop_
    _atom_site_aniso_label
    _atom_site_aniso_U_11
    _atom_site_aniso_U_22
    _atom_site_aniso_U_33
    _atom_site_aniso_U_12
    _atom_site_aniso_U_13
    _atom_site_aniso_U_23
    S1 0.0251(4) 0.0384(5) 0.0310(5) 0.0068(3) 0.0211(4) 0.0085(3)
    O2 0.0175(11) 0.0343(12) 0.0359(12) 0.0052(9) 0.0189(10) 0.0070(9)
    N1 0.0166(13) 0.0302(14) 0.0268(14) 0.0042(10) 0.0157(12) 0.0023(10)
    N2 0.0151(12) 0.0249(14) 0.0253(14) 0.0030(10) 0.0127(11) 0.0040(10)
    N3 0.0185(13) 0.0269(14) 0.0266(14) 0.0036(10) 0.0149(11) 0.0030(10)
    C1 0.0173(14) 0.0322(17) 0.0246(16) -0.0003(12) 0.0140(13) 0.0001(12)
    C2 0.0212(15) 0.0317(17) 0.0258(16) 0.0013(12) 0.0156(13) 0.0055(13)
    C3 0.0184(15) 0.0252(16) 0.0234(16) 0.0012(12) 0.0114(13) -0.0001(12)
    C4 0.0180(15) 0.0286(16) 0.0311(17) 0.0010(12) 0.0163(13) 0.0005(13)
    C5 0.0235(16) 0.0284(17) 0.0273(16) 0.0017(12) 0.0180(14) 0.0038(13)
    C6 0.0154(14) 0.0229(15) 0.0214(15) -0.0028(11) 0.0104(12) -0.0031(11)
    C7 0.0165(14) 0.0234(15) 0.0212(15) -0.0030(11) 0.0109(12) -0.0029(12)
    C8 0.0173(14) 0.0265(16) 0.0222(15) 0.0005(12) 0.0116(12) 0.0002(12)
    C9 0.0208(15) 0.0247(16) 0.0303(17) 0.0046(12) 0.0169(14) 0.0056(12)
    C10 0.0180(15) 0.0315(17) 0.0238(16) 0.0037(12) 0.0124(13) 0.0037(12)
    C11 0.0156(15) 0.0248(16) 0.0285(16) 0.0051(12) 0.0137(13) 0.0030(12)
    C12 0.0216(16) 0.0360(18) 0.0268(17) -0.0014(13) 0.0137(14) -0.0002(13)
    C13 0.0214(16) 0.0293(17) 0.044(2) -0.0020(13) 0.0185(15) -0.0035(14)
    C14 0.0265(17) 0.0298(18) 0.052(2) 0.0030(14) 0.0292(17) 0.0059(15)
    C15 0.0246(16) 0.0330(18) 0.0327(17) 0.0063(13) 0.0220(14) 0.0052(13)
    C16 0.0229(16) 0.0327(18) 0.0286(17) 0.0048(13) 0.0150(14) 0.0027(13)
_geom_special_details
;
All e.s.d.'s (except the e.s.d. in the dihedral angle between two l.s. planes)
are estimated using the full covariance matrix. The cell e.s.d.'s are taken
into account individually in the estimation of e.s.d.'s in distances, angles
and torsion angles; correlations between e.s.d.'s in cell parameters are only
used when they are defined by crystal symmetry. An approximate (isotropic)
treatment of cell e.s.d.'s is used for estimating e.s.d.'s involving l.s.
planes.
;
loop_
    _geom_bond_atom_site_label_1
    _geom_bond_atom_site_label_2
    _geom_bond_site_symmetry_2
    _geom_bond_distance
    _geom_bond_publ_flag
    S1 C8 . 1.678(3) ?
    O2 C7 . 1.228(3) ?
    N1 C7 . 1.376(4) ?
    N1 C8 . 1.397(4) ?
    N1 H1N1 . 0.80(5) ?
    N2 C8 . 1.325(3) ?
    N2 C9 . 1.460(3) ?
    N2 H1N2 . 0.87(3) ?
    N3 C11 . 1.335(4) ?
    N3 C15 . 1.351(4) ?
    C1 C2 . 1.376(4) ?
    C1 C6 . 1.393(4) ?
    C1 H1A . 0.9500 ?
    C2 C3 . 1.402(4) ?
    C2 H2A . 0.9500 ?
    C3 C4 . 1.390(4) ?
    C3 C16 . 1.502(4) ?
    C4 C5 . 1.391(4) ?
    C4 H4A . 0.9500 ?
    C5 C6 . 1.399(4) ?
    C5 H5A . 0.9500 ?
    C6 C7 . 1.493(4) ?
    C9 C10 . 1.523(4) ?
    C9 H9A . 0.9900 ?
    C9 H9B . 0.9900 ?
    C10 C11 . 1.519(4) ?
    C10 H10A . 0.9900 ?
    C10 H10B . 0.9900 ?
    C11 C12 . 1.392(4) ?
    C12 C13 . 1.391(4) ?
    C12 H12A . 0.9500 ?
    C13 C14 . 1.374(4) ?
    C13 H13A . 0.9500 ?
    C14 C15 . 1.386(4) ?
    C14 H14A . 0.9500 ?
    C15 H15A . 0.9500 ?
    C16 H16C . 0.9800 ?
    C16 H16D . 0.9800 ?
    C16 H16A . 0.9800 ?
loop_
    _geom_angle_atom_site_label_1
    _geom_angle_atom_site_label_2
    _geom_angle_atom_site_label_3
    _geom_angle_site_symmetry_1
    _geom_angle_site_symmetry_3
    _geom_angle
    _geom_angle_publ_flag
    C7 N1 C8 . . 128.8(2) ?
    C7 N1 H1N1 . . 119(3) ?
    C8 N1 H1N1 . . 111(3) ?
    C8 N2 C9 . . 125.0(2) ?
    C8 N2 H1N2 . . 113(2) ?
    C9 N2 H1N2 . . 121(2) ?
    C11 N3 C15 . . 117.7(3) ?
    C2 C1 C6 . . 121.1(3) ?
    C2 C1 H1A . . 119.4 ?
    C6 C1 H1A . . 119.4 ?
    C1 C2 C3 . . 120.9(3) ?
    C1 C2 H2A . . 119.5 ?
    C3 C2 H2A . . 119.5 ?
    C4 C3 C2 . . 117.8(3) ?
    C4 C3 C16 . . 121.4(3) ?
    C2 C3 C16 . . 120.8(3) ?
    C3 C4 C5 . . 121.8(3) ?
    C3 C4 H4A . . 119.1 ?
    C5 C4 H4A . . 119.1 ?
    C4 C5 C6 . . 119.7(3) ?
    C4 C5 H5A . . 120.2 ?
    C6 C5 H5A . . 120.2 ?
    C1 C6 C5 . . 118.7(3) ?
    C1 C6 C7 . . 116.4(2) ?
    C5 C6 C7 . . 124.9(2) ?
    O2 C7 N1 . . 122.0(3) ?
    O2 C7 C6 . . 121.0(3) ?
    N1 C7 C6 . . 117.0(2) ?
    N2 C8 N1 . . 115.7(2) ?
    N2 C8 S1 . . 126.4(2) ?
    N1 C8 S1 . . 117.8(2) ?
    N2 C9 C10 . . 110.5(2) ?
    N2 C9 H9A . . 109.5 ?
    C10 C9 H9A . . 109.5 ?
    N2 C9 H9B . . 109.5 ?
    C10 C9 H9B . . 109.5 ?
    H9A C9 H9B . . 108.1 ?
    C11 C10 C9 . . 114.1(2) ?
    C11 C10 H10A . . 108.7 ?
    C9 C10 H10A . . 108.7 ?
    C11 C10 H10B . . 108.7 ?
    C9 C10 H10B . . 108.7 ?
    H10A C10 H10B . . 107.6 ?
    N3 C11 C12 . . 122.6(3) ?
    N3 C11 C10 . . 117.9(3) ?
    C12 C11 C10 . . 119.5(3) ?
    C13 C12 C11 . . 118.7(3) ?
    C13 C12 H12A . . 120.6 ?
    C11 C12 H12A . . 120.6 ?
    C14 C13 C12 . . 119.3(3) ?
    C14 C13 H13A . . 120.3 ?
    C12 C13 H13A . . 120.3 ?
    C13 C14 C15 . . 118.4(3) ?
    C13 C14 H14A . . 120.8 ?
    C15 C14 H14A . . 120.8 ?
    N3 C15 C14 . . 123.3(3) ?
    N3 C15 H15A . . 118.4 ?
    C14 C15 H15A . . 118.4 ?
    C3 C16 H16C . . 109.5 ?
    C3 C16 H16D . . 109.5 ?
    H16C C16 H16D . . 109.5 ?
    C3 C16 H16A . . 109.5 ?
    H16C C16 H16A . . 109.5 ?
    H16D C16 H16A . . 109.5 ?
loop_
    _geom_torsion_atom_site_label_1
    _geom_torsion_atom_site_label_2
    _geom_torsion_atom_site_label_3
    _geom_torsion_atom_site_label_4
    _geom_torsion_site_symmetry_1
    _geom_torsion_site_symmetry_2
    _geom_torsion_site_symmetry_3
    _geom_torsion_site_symmetry_4
    _geom_torsion
    _geom_torsion_publ_flag
    C6 C1 C2 C3 . . . . -0.5(5) ?
    C1 C2 C3 C4 . . . . 1.0(4) ?
    C1 C2 C3 C16 . . . . -178.7(3) ?
    C2 C3 C4 C5 . . . . -0.9(4) ?
    C16 C3 C4 C5 . . . . 178.8(3) ?
    C3 C4 C5 C6 . . . . 0.4(4) ?
    C2 C1 C6 C5 . . . . -0.1(4) ?
    C2 C1 C6 C7 . . . . 179.8(3) ?
    C4 C5 C6 C1 . . . . 0.1(4) ?
    C4 C5 C6 C7 . . . . -179.7(3) ?
    C8 N1 C7 O2 . . . . 2.1(5) ?
    C8 N1 C7 C6 . . . . -178.7(3) ?
    C1 C6 C7 O2 . . . . 0.8(4) ?
    C5 C6 C7 O2 . . . . -179.3(3) ?
    C1 C6 C7 N1 . . . . -178.3(3) ?
    C5 C6 C7 N1 . . . . 1.5(4) ?
    C9 N2 C8 N1 . . . . 173.5(3) ?
    C9 N2 C8 S1 . . . . -6.9(4) ?
    C7 N1 C8 N2 . . . . -4.4(4) ?
    C7 N1 C8 S1 . . . . 175.9(2) ?
    C8 N2 C9 C10 . . . . -98.0(3) ?
    N2 C9 C10 C11 . . . . -63.9(3) ?
    C15 N3 C11 C12 . . . . -1.0(4) ?
    C15 N3 C11 C10 . . . . 177.2(3) ?
    C9 C10 C11 N3 . . . . 1.1(4) ?
    C9 C10 C11 C12 . . . . 179.4(3) ?
    N3 C11 C12 C13 . . . . 1.5(4) ?
    C10 C11 C12 C13 . . . . -176.6(3) ?
    C11 C12 C13 C14 . . . . -0.5(4) ?
    C12 C13 C14 C15 . . . . -0.9(4) ?
    C11 N3 C15 C14 . . . . -0.5(4) ?
    C13 C14 C15 N3 . . . . 1.5(4) ?
loop_
    _geom_hbond_atom_site_label_D
    _geom_hbond_atom_site_label_H
    _geom_hbond_atom_site_label_A
    _geom_hbond_site_symmetry_A
    _geom_hbond_distance_DH
    _geom_hbond_distance_HA
    _geom_hbond_distance_DA
    _geom_hbond_angle_DHA
    _geom_hbond_publ_flag
    N2 H1N2 O2 . 0.87(4) 1.90(3) 2.645(3) 143(3) yes
    N2 H1N2 N3 . 0.87(4) 2.41(4) 2.860(4) 113(3) no
    C1 H1A O2 . 0.95 2.42 2.751(4) 100 no
    C9 H9B S1 . 0.99 2.72 3.166(4) 108 no
    C14 H14A O2 2_756 0.95 2.51 3.421(4) 161 yes
_iucr_refine_instructions_details
;
TITL p22_0m in P2(1)/c (100K)
CELL  0.71073   16.0467    4.8824   23.0403    90.000   124.997    90.000
ZERR  4           0.0012    0.0004    0.0018     0.000     0.005     0.000
LATT   1
SYMM             - X ,    0.50000 + Y ,    0.50000 - Z
SFAC C H N O S
UNIT 64 68 12 4 4
TEMP -173.000
SIZE 0.137 0.199 0.472
L.S. 10
BOND $H
FMAP 2 2 60
PLAN 20
ACTA
CONF
WGHT    0.089900
FVAR       0.67437
S1    5    0.726515    0.045282    0.870439    11.00000    0.02510    0.03837 =
         0.03099    0.00854    0.02109    0.00676
O2    4    0.786570    0.522574    0.728021    11.00000    0.01745    0.03432 =
         0.03591    0.00703    0.01891    0.00519
N1    3    0.697125    0.389827    0.772178    11.00000    0.01663    0.03016 =
         0.02683    0.00229    0.01567    0.00424
N2    3    0.843924    0.133718    0.823836    11.00000    0.01511    0.02490 =
         0.02526    0.00400    0.01274    0.00296
N3    3    1.028578    0.312595    0.844005    11.00000    0.01845    0.02695 =
         0.02665    0.00297    0.01493    0.00360
C1    1    0.644167    0.904348    0.637772    11.00000    0.01725    0.03223 =
         0.02461    0.00014    0.01401   -0.00026
AFIX  43
H1A   2    0.703383    0.875891    0.638571    11.00000   -1.20000
AFIX   0
C2    1    0.573743    1.096497    0.592459    11.00000    0.02117    0.03165 =
         0.02582    0.00553    0.01562    0.00126
AFIX  43
H2A   2    0.585305    1.199576    0.562735    11.00000   -1.20000
AFIX   0
C3    1    0.485150    1.142230    0.589560    11.00000    0.01836    0.02516 =
         0.02343   -0.00006    0.01137    0.00124
C4    1    0.471827    0.990128    0.634684    11.00000    0.01796    0.02861 =
         0.03113    0.00049    0.01629    0.00097
AFIX  43
H4A   2    0.412817    1.019938    0.634063    11.00000   -1.20000
AFIX   0
C5    1    0.542563    0.795432    0.680730    11.00000    0.02350    0.02837 =
         0.02730    0.00383    0.01795    0.00170
AFIX  43
H5A   2    0.531464    0.693308    0.710817    11.00000   -1.20000
AFIX   0
C6    1    0.630109    0.750844    0.682492    11.00000    0.01543    0.02287 =
         0.02135   -0.00306    0.01041   -0.00282
C7    1    0.711327    0.547938    0.729106    11.00000    0.01652    0.02338 =
         0.02122   -0.00292    0.01095   -0.00303
C8    1    0.761111    0.190320    0.821268    11.00000    0.01726    0.02646 =
         0.02224    0.00020    0.01160    0.00049
C9    1    0.926073   -0.046202    0.875721    11.00000    0.02082    0.02465 =
         0.03029    0.00560    0.01689    0.00464
AFIX  23
H9A   2    0.950829   -0.155615    0.852305    11.00000   -1.20000
H9B   2    0.900144   -0.174296    0.895208    11.00000   -1.20000
AFIX   0
C10   1    1.013526    0.120711    0.935719    11.00000    0.01799    0.03154 =
         0.02379    0.00367    0.01243    0.00366
AFIX  23
H10A  2    0.987378    0.232993    0.957795    11.00000   -1.20000
H10B  2    1.065002   -0.006583    0.972284    11.00000   -1.20000
AFIX   0
C11   1    1.064943    0.308483    0.912612    11.00000    0.01564    0.02483 =
         0.02850    0.00302    0.01365    0.00511
C12   1    1.145393    0.473899    0.962532    11.00000    0.02165    0.03598 =
         0.02677   -0.00021    0.01375   -0.00143
AFIX  43
H12A  2    1.170701    0.463256    1.011197    11.00000   -1.20000
AFIX   0
C13   1    1.187999    0.654994    0.939808    11.00000    0.02135    0.02934 =
         0.04362   -0.00354    0.01848   -0.00201
AFIX  43
H13A  2    1.242610    0.771040    0.972785    11.00000   -1.20000
AFIX   0
C14   1    1.150288    0.664311    0.869176    11.00000    0.02650    0.02978 =
         0.05193    0.00586    0.02919    0.00295
AFIX  43
H14A  2    1.177500    0.788226    0.852304    11.00000   -1.20000
AFIX   0
C15   1    1.071589    0.488541    0.823145    11.00000    0.02460    0.03297 =
         0.03266    0.00521    0.02198    0.00627
AFIX  43
H15A  2    1.046621    0.491893    0.774485    11.00000   -1.20000
AFIX   0
C16   1    0.407338    1.347951    0.539006    11.00000    0.02287    0.03271 =
         0.02860    0.00270    0.01496    0.00481
AFIX 137
H16C  2    0.357934    1.378316    0.550470    11.00000   -1.50000
H16D  2    0.372074    1.278651    0.490442    11.00000   -1.50000
H16A  2    0.441239    1.521099    0.543125    11.00000   -1.50000
AFIX   0
H1N2  2    0.851817    0.242498    0.797429    11.00000    0.03948
H1N1  2    0.651093    0.424088    0.775074    11.00000    0.07762
HKLF 4 1  1.0000  0.0000  0.0000  0.0000 -1.0000  0.0000 -1.0000  0.0000 -1.0000
REM  p22_0m in P2(1)/c (100K)
REM R1 =  0.0680 for   2221 Fo > 4sig(Fo)  and  0.1107 for all   3409 data
REM    199 parameters refined using      0 restraints
END
WGHT      0.0902      0.0000
REM Highest difference peak  0.659,  deepest hole -0.436,  1-sigma level  0.088
Q1    1   0.7595  0.0433  0.9215  11.00000  0.05    0.66
Q2    1   0.7363  0.2473  0.8797  11.00000  0.05    0.50
Q3    1   0.7355 -0.1689  0.8817  11.00000  0.05    0.49
Q4    1   0.6964  0.0601  0.8200  11.00000  0.05    0.43
Q5    1   0.6173  0.7330  0.6404  11.00000  0.05    0.39
Q6    1   0.4382  1.0219  0.5790  11.00000  0.05    0.32
Q7    1   1.0436  0.4451  0.8792  11.00000  0.05    0.31
Q8    1   0.6632  0.8827  0.6804  11.00000  0.05    0.29
Q9    1   1.1024  0.6915  0.8395  11.00000  0.05    0.28
Q10   1   1.1619  0.6744  0.8965  11.00000  0.05    0.28
Q11   1   0.6954 -0.1119  0.8250  11.00000  0.05    0.27
Q12   1   0.6220  0.9572  0.7419  11.00000  0.05    0.27
Q13   1   0.6788  0.1986  0.7394  11.00000  0.05    0.27
Q14   1   0.6599  0.5608  0.6797  11.00000  0.05    0.26
Q15   1   0.6357  0.3129  0.7000  11.00000  0.05    0.26
Q16   1   1.0376  0.1393  0.9843  11.00000  0.05    0.26
Q17   1   0.6596  0.5398  0.8028  11.00000  0.05    0.26
Q18   1   0.9843  0.6367  0.7328  11.00000  0.05    0.26
Q19   1   0.7206  0.5427  0.8000  11.00000  0.05    0.26
Q20   1   0.7949  0.2272  0.9188  11.00000  0.05    0.26
;
