# Supplementary material for: 4-Methyl-N-[2-(pyridin-2-yl)ethyl­carbamo­thio­yl]benzamide
Source: Acta Crystallogr Sect E Struct Rep Online. 2014 Jul 31;70(Pt 8):o885. doi: 10.1107/S1600536814016377 (PMC4158510; doi:10.1107/S1600536814016377)
Supplement: Supplementary file 2 [file e-70-0o885-Isup2.hkl]

# 
# h,k,l, Fc-squared, Fo-squared, sigma(Fo-squared) and status flag 
# 
data_I
_shelx_title ' p22_0m in P2(1)/c (100K)' 
_shelx_refln_list_code          4 
_shelx_F_calc_maximum      149.42 
_exptl_crystal_F_000       632.00 
_reflns_d_resolution_high  0.7671 
 
loop_ 
 _symmetry_equiv_pos_as_xyz 
 'x, y, z' 
 '-x, y+1/2, -z+1/2' 
 '-x, -y, -z' 
 'x, -y-1/2, z-1/2' 
 
_cell_length_a    16.0467 
_cell_length_b     4.8824 
_cell_length_c    23.0403 
_cell_angle_alpha  90.000 
_cell_angle_beta  124.997 
_cell_angle_gamma  90.000 
 
_shelx_F_squared_multiplier     1.000 
 
loop_ 
 _refln_index_h 
 _refln_index_k 
 _refln_index_l 
 _refln_F_squared_calc 
 _refln_F_squared_meas 
 _refln_F_squared_sigma 
 _refln_observed_status 
   2   0   0      134.49      177.21      7.70 o 
   3   0   0        1.63        3.57      3.46 o 
   4   0   0     2315.59     2770.13     70.30 o 
   5   0   0       43.55       33.17      6.73 o 
   6   0   0       10.66        9.66      6.25 o 
   7   0   0      640.82      700.04     29.50 o 
   8   0   0       61.74       64.60     11.38 o 
   9   0   0     2394.77     2908.06     85.50 o 
  10   0   0      187.14      242.54     24.09 o 
  11   0   0      343.83      415.59     36.07 o 
  12   0   0       56.13       22.07     25.81 o 
  13   0   0      106.25      104.10     26.34 o 
  14   0   0     1209.40     1163.12     76.80 o 
  15   0   0       77.02       66.37     38.49 o 
  16   0   0      271.75      255.81     66.45 o 
  17   0   0        3.71        6.58     30.42 o 
   1   1   0     1019.15      846.23     22.37 o 
   2   1   0     2568.61     2252.76     43.12 o 
   3   1   0     9506.10     9377.33    152.15 o 
   4   1   0     1990.87     2152.56     39.39 o 
   5   1   0     1039.94     1211.03     28.93 o 
   6   1   0     1671.72     1884.67     39.03 o 
   7   1   0      171.48      211.70     12.75 o 
   8   1   0      505.03      573.49     21.34 o 
   9   1   0      272.84      276.43     17.30 o 
  10   1   0       37.55       20.09      9.05 o 
  11   1   0      468.15      536.41     29.38 o 
  12   1   0        7.07       10.74      9.00 o 
  13   1   0       13.19       11.87     13.19 o 
  14   1   0        2.06       38.64     21.72 o 
  15   1   0       34.67       52.06     24.23 o 
  16   1   0       11.07      -13.53     13.53 o 
   0   2   0     2068.49     1998.67    171.74 o 
   1   2   0        6.37       13.03      5.36 o 
   2   2   0     2091.34     1928.19     50.76 o 
   3   2   0        0.42        1.36      3.61 o 
   4   2   0      697.41      645.84     17.12 o 
   5   2   0     1850.57     1738.27     39.90 o 
   6   2   0      597.10      592.37     22.56 o 
   7   2   0      198.70      190.05     11.16 o 
   8   2   0      142.65      137.29     16.59 o 
   9   2   0      246.05      293.54     25.18 o 
  10   2   0      127.36      141.70     20.24 o 
  11   2   0      178.51      179.28     27.30 o 
  12   2   0       28.60       12.23     13.02 o 
  13   2   0       54.61       65.84     40.40 o 
  14   2   0      666.72      611.58     92.31 o 
  15   2   0      300.66      288.84     64.40 o 
  16   2   0      233.34      286.70     54.73 o 
   1   3   0      273.27      292.93     23.25 o 
   2   3   0      372.90      358.29     20.58 o 
   3   3   0       21.74       18.91      6.60 o 
   4   3   0        0.30       -1.37      4.39 o 
   5   3   0      130.00      112.64      8.63 o 
   6   3   0      443.71      489.99     24.57 o 
   7   3   0        0.06        8.03      9.80 o 
   8   3   0      416.85      445.73     28.79 o 
   9   3   0        9.52       19.06     19.30 o 
  10   3   0      156.45      167.44     24.90 o 
  11   3   0        0.40       33.80     13.27 o 
  12   3   0      111.94      110.82     33.10 o 
  13   3   0       19.23       55.24     46.92 o 
  14   3   0        2.84       27.84     18.05 o 
  15   3   0       70.88      132.76     34.57 o 
   0   4   0        7.99        3.23     11.93 o 
   1   4   0        5.50        1.44      6.13 o 
   2   4   0       37.16       33.33     10.46 o 
   3   4   0        3.17        7.41      6.19 o 
   4   4   0       77.95       44.38     27.33 o 
   5   4   0      119.91      101.69     18.98 o 
   6   4   0      382.58      472.71     38.08 o 
   7   4   0      206.95      183.73     26.84 o 
   8   4   0        2.89       -7.43      9.73 o 
   9   4   0       13.73        7.18     13.91 o 
  10   4   0       40.75       36.03     18.80 o 
  11   4   0      102.03       88.38     24.88 o 
  12   4   0      275.54      277.39     41.28 o 
  13   4   0       23.39       -8.47     20.75 o 
   1   5   0       88.05       71.65     18.31 o 
   2   5   0      228.71      293.01     44.76 o 
   3   5   0       32.46       94.32     31.37 o 
   4   5   0       48.69       81.78     33.93 o 
   5   5   0      465.93      571.36     90.88 o 
   6   5   0       80.03       58.36     20.74 o 
   7   5   0       50.65       48.40     18.21 o 
   8   5   0       38.62       44.58     19.22 o 
   9   5   0       25.69        9.82     18.02 o 
  10   5   0        0.21       29.99     23.60 o 
   1   6   0       75.02      129.77     42.51 o 
   2   6   0       25.10       41.53     26.86 o 
   3   6   0      206.64      325.49     65.01 o 
   4   6   0       24.84       91.62     38.73 o 
   5   6   0        0.09       -4.13     16.57 o 
 -17   1   1       26.77       40.06     34.49 o 
 -16   1   1       27.35       87.40     78.12 o 
 -15   1   1      124.72       82.71     22.56 o 
 -14   1   1       25.24        8.57     12.54 o 
 -13   1   1       54.30       34.52     25.93 o 
 -12   1   1      339.87      334.52     30.16 o 
 -11   1   1      657.66      691.33     31.92 o 
 -10   1   1      178.43      180.44     15.17 o 
  -9   1   1       19.63       25.65      7.06 o 
  -8   1   1     1944.23     2076.37     46.54 o 
  -7   1   1        1.15        1.73      3.46 o 
  -6   1   1     1285.92     1431.26     34.58 o 
  -5   1   1       28.37       34.99      4.69 o 
  -4   1   1     4068.42     3991.52     74.16 o 
  -3   1   1    11315.10    11328.24    190.21 o 
  -2   1   1        3.85       10.69      3.42 o 
  -1   1   1     3649.72     3358.58     76.32 o 
   0   1   1      185.99      191.74     10.36 o 
   1   1   1      149.00      149.11      6.50 o 
   2   1   1     5495.21     5150.74     80.09 o 
   3   1   1       41.71       45.10      3.84 o 
   4   1   1       59.23       54.16      4.90 o 
   5   1   1      124.16       97.60      7.24 o 
   6   1   1     1076.87     1328.96     28.66 o 
   7   1   1     1269.70     1246.87     31.96 o 
   8   1   1      346.70      332.83     17.91 o 
   9   1   1      533.52      553.60     23.43 o 
  10   1   1     1011.01     1038.71     38.45 o 
  11   1   1     2736.73     2760.70     77.03 o 
  12   1   1      157.40      147.78     20.74 o 
  13   1   1       23.34       16.11     19.56 o 
  14   1   1       55.41       34.61     24.11 o 
  15   1   1       12.89      -12.52     16.12 o 
  16   1   1      269.02      232.84     46.05 o 
 -16   2   1       21.60        5.15     23.07 o 
 -15   2   1        0.57        0.07     18.60 o 
 -14   2   1      134.21       98.37     23.74 o 
 -13   2   1        0.17        2.03     10.91 o 
 -12   2   1      197.58      185.74     34.81 o 
 -11   2   1       57.69       33.25     22.70 o 
 -10   2   1      219.49      240.92     24.90 o 
  -9   2   1     1502.62     1435.33     51.38 o 
  -8   2   1      614.11      657.43     27.15 o 
  -7   2   1      540.97      543.46     22.00 o 
  -6   2   1      165.88      180.68     13.89 o 
  -5   2   1       21.72       29.62      5.94 o 
  -4   2   1       70.39       66.46      6.05 o 
  -3   2   1      696.30      710.04     18.40 o 
  -2   2   1     1641.90     1447.08     60.78 o 
  -1   2   1        8.59        7.24      5.82 o 
   0   2   1      390.68      362.31     24.68 o 
   1   2   1       58.81       53.91      6.67 o 
   2   2   1      786.44      731.35     20.33 o 
   3   2   1     4485.86     4410.46     88.28 o 
   4   2   1     1491.51     1553.67     31.16 o 
   5   2   1      333.90      342.60     13.78 o 
   6   2   1      113.65       83.80     10.29 o 
   7   2   1      455.17      513.01     20.87 o 
   8   2   1      117.42      128.69     15.23 o 
   9   2   1      197.35      232.93     26.70 o 
  10   2   1      393.97      455.77     29.77 o 
  11   2   1        2.83        6.30     24.29 o 
  12   2   1       50.99       45.85     27.36 o 
  13   2   1      116.00      214.51     50.60 o 
  14   2   1        7.23       17.02     18.82 o 
  15   2   1        9.31       26.76     47.11 o 
 -15   3   1        0.01       26.35     14.83 o 
 -14   3   1        6.62        9.75     20.18 o 
 -13   3   1      177.67      167.88     33.68 o 
 -12   3   1        1.28       -4.91      9.44 o 
 -11   3   1       92.78      106.14     19.67 o 
 -10   3   1      178.76      209.65     27.19 o 
  -9   3   1      736.93      697.92     40.63 o 
  -8   3   1       46.06       38.94     11.85 o 
  -7   3   1      361.29      372.01     28.16 o 
  -6   3   1      276.68      244.03     16.82 o 
  -5   3   1      185.86      201.43     18.37 o 
  -4   3   1     2731.31     2671.13     98.35 o 
  -3   3   1        0.94       -2.13      3.77 o 
  -2   3   1      385.32      313.82     39.89 o 
  -1   3   1      315.89      308.04     24.95 o 
   0   3   1      330.32      289.21     22.22 o 
   1   3   1      558.88      539.18     25.09 o 
   2   3   1       17.33       14.24      6.70 o 
   3   3   1       47.95       38.70      7.66 o 
   4   3   1      295.95      320.63     16.22 o 
   5   3   1      186.58      215.70     12.88 o 
   6   3   1      113.63      106.30     18.64 o 
   7   3   1       34.51       41.69     11.38 o 
   8   3   1      273.09      292.84     29.37 o 
   9   3   1        0.04        1.96     23.33 o 
  10   3   1      212.51      191.92     35.75 o 
  11   3   1      163.02      121.81     41.18 o 
  12   3   1      175.01      132.36     36.58 o 
  13   3   1      109.00      106.70     37.68 o 
  14   3   1      165.51       77.40     33.94 o 
 -13   4   1      126.84      248.79     37.53 o 
 -12   4   1      462.04      563.78     57.79 o 
 -11   4   1       86.14      174.67     35.75 o 
 -10   4   1      160.71      188.90     30.25 o 
  -9   4   1       77.95       73.31     20.32 o 
  -8   4   1      338.53      344.71     39.18 o 
  -7   4   1      610.38      631.90     79.41 o 
  -6   4   1        3.46       14.56      9.38 o 
  -5   4   1      147.76      157.85     30.79 o 
  -4   4   1      580.81      589.44     52.49 o 
  -3   4   1      759.76      761.06     38.47 o 
  -2   4   1        1.65        0.97      6.47 o 
  -1   4   1      264.93      270.17     32.00 o 
   0   4   1      193.99      180.82     21.67 o 
   1   4   1       98.93       52.87     16.96 o 
   2   4   1       57.78       57.55     11.89 o 
   3   4   1       12.76       21.34      8.16 o 
   4   4   1      192.95      262.25     94.67 o 
   5   4   1      242.17      242.10     26.62 o 
   6   4   1      302.55      349.30     30.55 o 
   7   4   1       45.74       32.61     13.30 o 
   8   4   1      101.51      118.78     23.52 o 
   9   4   1        8.88       28.13     16.32 o 
  10   4   1        1.69        6.66     30.15 o 
  11   4   1       99.79      102.49     50.16 o 
  12   4   1        6.51        2.46     40.15 o 
 -10   5   1        8.91        5.76     18.80 o 
  -9   5   1        4.32       -0.60     19.81 o 
  -8   5   1       53.33       91.13     24.96 o 
  -7   5   1        7.03       -5.47     11.20 o 
  -6   5   1       75.48      104.15     40.14 o 
  -5   5   1      124.41      137.39     44.23 o 
  -4   5   1      128.52       87.38     33.87 o 
  -3   5   1       30.44       32.07     15.63 o 
  -2   5   1       40.89       24.96     11.89 o 
  -1   5   1       51.53       71.32     16.74 o 
   0   5   1       52.81       34.12     10.93 o 
   1   5   1      291.66      348.37     41.07 o 
   2   5   1      215.94      372.75     61.27 o 
   3   5   1        2.04       36.38     18.19 o 
   4   5   1      220.41      285.06     60.90 o 
   5   5   1      102.20       57.71     40.00 o 
   6   5   1        9.26       -3.55     11.32 o 
   7   5   1       27.94       38.22     20.97 o 
   8   5   1       27.07       13.81     16.03 o 
   9   5   1       16.30       18.51     23.80 o 
  10   5   1       17.82       -1.38     17.84 o 
  -5   6   1      141.32      282.02     67.22 o 
  -4   6   1       26.32      118.94     29.20 o 
  -3   6   1      119.91      271.36     39.67 o 
  -2   6   1      438.62      601.89     93.27 o 
   0   6   1        0.68      -14.29     17.26 o 
   2   6   1      474.81      694.83    103.22 o 
   3   6   1       39.77       79.97     37.25 o 
   4   6   1       73.45      114.34     41.13 o 
   5   6   1        5.28        3.71     21.37 o 
 -17   0   2      254.20      207.35     59.40 o 
 -16   0   2       77.11       82.15     42.29 o 
 -15   0   2      501.66      524.71     87.75 o 
 -14   0   2      839.27      821.63     61.54 o 
 -13   0   2        0.06       12.88     11.16 o 
 -12   0   2      436.19      529.62     40.81 o 
 -11   0   2        0.77        1.98     12.35 o 
 -10   0   2     1262.89     1397.42     51.08 o 
  -9   0   2       11.63        7.50      6.74 o 
  -8   0   2      494.98      483.55     25.06 o 
  -7   0   2      762.67      983.96     35.49 o 
  -6   0   2     6397.83     8115.63    191.10 o 
  -5   0   2     7131.49     8798.79    203.35 o 
  -4   0   2      750.25      951.61     35.36 o 
  -3   0   2    16758.90    21186.47    427.24 o 
  -2   0   2     4204.52     5086.40    124.84 o 
   0   0   2     3627.53     2852.41    144.22 o 
   1   0   2       24.58       19.49      3.07 o 
   2   0   2     8672.10     8766.94    194.45 o 
   3   0   2     3779.03     3891.00     96.45 o 
   4   0   2     1773.83     1890.53     52.14 o 
   5   0   2       23.83       24.68      6.97 o 
   6   0   2     4113.15     4375.10    111.47 o 
   7   0   2     2052.73     2459.31     81.45 o 
   8   0   2        2.17        2.80      7.81 o 
   9   0   2       23.64       18.64     13.29 o 
  10   0   2     1121.46     1199.39     53.25 o 
  11   0   2       60.16      107.72     36.54 o 
  12   0   2     1021.58     1049.11     69.73 o 
  13   0   2      909.81      968.09     67.98 o 
  14   0   2      192.63      155.68     50.53 o 
  15   0   2       62.77       42.72     30.17 o 
 -17   1   2        3.63        4.03     28.53 o 
 -16   1   2       22.18       11.10     17.02 o 
 -15   1   2       12.70       21.10     31.21 o 
 -14   1   2        1.58       18.86     13.45 o 
 -13   1   2      314.71      331.24     29.97 o 
 -12   1   2     1191.28     1357.28     53.52 o 
 -11   1   2       48.37       42.51     10.52 o 
 -10   1   2      299.52      321.95     19.21 o 
  -9   1   2       16.82       14.43      6.08 o 
  -8   1   2      965.28     1235.32     31.67 o 
  -7   1   2       86.38      101.41      9.27 o 
  -6   1   2      106.56      125.58      8.65 o 
  -5   1   2       73.92       65.39      6.59 o 
  -4   1   2     2261.73     2530.29     46.02 o 
  -3   1   2     4174.08     4365.22     86.69 o 
  -2   1   2       99.66      104.60      8.27 o 
  -1   1   2     1735.26     1544.85     47.84 o 
   0   1   2     4673.99     4374.37    107.91 o 
   1   1   2      119.51      127.56      7.53 o 
   2   1   2      192.28      194.34      7.26 o 
   3   1   2     3454.70     3637.95     59.16 o 
   4   1   2      204.88      189.65      9.78 o 
   5   1   2       54.49       82.61      8.42 o 
   6   1   2       98.24      106.54      8.29 o 
   7   1   2       58.85       41.26      7.01 o 
   8   1   2        1.78       19.82     15.84 o 
   9   1   2        2.13       -2.05      6.09 o 
  10   1   2      646.52      690.93     31.92 o 
  11   1   2      384.69      407.66     29.01 o 
  12   1   2       32.72       36.45     15.39 o 
  13   1   2        2.26       13.43     32.70 o 
  14   1   2        1.24       95.56     92.62 o 
  15   1   2       68.72       50.32     25.82 o 
  16   1   2        0.06      -24.06     29.33 o 
 -17   2   2      102.60      163.79     43.58 o 
 -16   2   2      228.41      191.18     35.81 o 
 -15   2   2       13.83      -15.76     15.76 o 
 -14   2   2      344.32      294.19     30.61 o 
 -13   2   2        0.34       28.57     10.82 o 
 -12   2   2      379.11      444.52     58.56 o 
 -11   2   2      144.90      153.89     20.48 o 
 -10   2   2     3389.72     3463.45    148.92 o 
  -9   2   2      350.59      392.34     28.81 o 
  -8   2   2     1349.51     1347.45     46.86 o 
  -7   2   2      789.98      777.96     30.08 o 
  -6   2   2       22.10       12.21      5.12 o 
  -5   2   2     1240.74     1249.83     30.81 o 
  -4   2   2       20.66       29.05      4.86 o 
  -3   2   2       50.88       34.56      5.91 o 
  -2   2   2       68.67       67.74      8.31 o 
  -1   2   2      665.29      538.92     24.89 o 
   0   2   2      267.06      229.71     14.01 o 
   1   2   2     1525.84     1375.65     34.72 o 
   2   2   2     1167.91     1136.35     27.84 o 
   3   2   2      172.19      217.80     10.64 o 
   4   2   2     1175.66     1200.15     27.52 o 
   5   2   2      628.50      562.90     18.63 o 
   6   2   2      872.08      794.47     23.01 o 
   7   2   2       11.33       14.04      5.83 o 
   8   2   2        0.16       15.31     10.92 o 
   9   2   2       63.11       97.43     19.51 o 
  10   2   2      112.52      105.87     22.15 o 
  11   2   2       60.54       49.65     19.54 o 
  12   2   2       76.56       52.28     17.08 o 
  13   2   2       52.34       40.85     22.90 o 
  14   2   2        0.35       32.28     20.29 o 
  15   2   2       58.56       -8.77     78.96 o 
 -15   3   2       54.00       28.59     19.29 o 
 -14   3   2      186.53      151.14     30.60 o 
 -13   3   2       15.29       20.50     20.40 o 
 -12   3   2       22.61       17.80     14.32 o 
 -11   3   2      335.41      418.84     33.74 o 
 -10   3   2       11.05       35.91     20.78 o 
  -9   3   2        1.51        4.02     11.70 o 
  -8   3   2      401.53      439.28     30.80 o 
  -7   3   2      843.68      812.39     31.64 o 
  -6   3   2        1.82        3.28      6.34 o 
  -5   3   2      581.74      609.52     29.35 o 
  -4   3   2      250.96      216.79     16.19 o 
  -3   3   2      495.51      524.98     35.27 o 
  -2   3   2     2117.79     1845.97     80.39 o 
  -1   3   2       71.65       68.69     11.70 o 
   0   3   2       68.00       70.11     10.02 o 
   1   3   2        0.08        0.13      4.24 o 
   2   3   2      975.65      916.08     31.67 o 
   3   3   2        5.44        3.25      5.22 o 
   4   3   2      113.03       99.38      8.51 o 
   5   3   2       11.31       10.74      5.07 o 
   6   3   2      183.61      213.70     20.05 o 
   7   3   2      171.65      191.12     24.55 o 
   8   3   2       28.88       49.50     21.82 o 
   9   3   2      410.33      368.50     39.49 o 
  10   3   2        0.00        1.64     11.94 o 
  11   3   2       73.96       31.62     23.27 o 
  12   3   2        0.52        9.63     16.67 o 
  13   3   2      146.24      105.05     28.53 o 
  14   3   2       15.01        3.76     13.34 o 
 -14   4   2       86.04      176.14     94.87 o 
 -13   4   2       28.44       70.21     23.86 o 
 -12   4   2      247.14      303.10     39.26 o 
 -11   4   2       18.68       18.19     14.25 o 
 -10   4   2       73.19       54.67     22.21 o 
  -9   4   2       13.59       -0.52     13.73 o 
  -8   4   2        5.68       11.39     10.60 o 
  -7   4   2      205.86      193.93     21.40 o 
  -6   4   2        6.09       14.43     10.55 o 
  -5   4   2       30.14       15.38     17.17 o 
  -4   4   2       44.61       20.88     12.74 o 
  -3   4   2       51.28       45.89     11.69 o 
  -2   4   2      188.15      213.52     34.25 o 
  -1   4   2       73.78       62.62     13.20 o 
   0   4   2      244.87      238.97     21.72 o 
   1   4   2        4.64        4.40      5.92 o 
   2   4   2        0.79       -1.68      5.63 o 
   3   4   2       34.96       23.14     10.03 o 
   4   4   2      134.32      182.98     20.90 o 
   5   4   2      438.17      465.78     31.75 o 
   6   4   2      181.37      208.67     34.03 o 
   7   4   2       89.74       64.42     21.46 o 
   8   4   2       33.35       24.46     13.29 o 
   9   4   2        7.03       -7.13     11.48 o 
  10   4   2       70.17       35.53     22.80 o 
  11   4   2       61.44       20.99     33.05 o 
  12   4   2      108.01      104.39     32.37 o 
 -11   5   2       17.14       51.82     36.37 o 
 -10   5   2        7.26        2.07     22.55 o 
  -9   5   2      134.52      175.81     43.26 o 
  -8   5   2       55.71       56.91     22.36 o 
  -7   5   2       79.81      101.71     24.16 o 
  -6   5   2        0.45       -0.72     15.50 o 
  -5   5   2       98.81       60.22     28.54 o 
  -4   5   2       29.30       40.86     20.81 o 
  -3   5   2       17.05       22.53     18.55 o 
  -2   5   2       40.44       66.46     17.70 o 
  -1   5   2      620.56      656.73     70.84 o 
   0   5   2      382.83      481.23     37.22 o 
   1   5   2       18.41       29.18     15.89 o 
   2   5   2      439.67      613.57     68.76 o 
   3   5   2        0.08       18.75     12.45 o 
   4   5   2       89.62      133.83     62.48 o 
   5   5   2        6.85        2.42     12.09 o 
   6   5   2        0.34      -12.71     12.71 o 
   7   5   2       23.81        2.32     12.42 o 
   8   5   2      106.80       71.73     23.05 o 
   9   5   2      154.54      163.71     54.64 o 
  -6   6   2        2.74       -6.54     31.49 o 
  -5   6   2        8.08       26.21     18.21 o 
  -4   6   2      113.94      197.82     38.18 o 
  -3   6   2       17.68       52.08     23.64 o 
  -1   6   2       19.51        1.72     23.73 o 
   0   6   2        8.48        1.13     16.81 o 
   1   6   2       11.52        3.58     25.98 o 
   2   6   2      168.25      198.68     52.99 o 
   3   6   2        0.05       35.78     21.69 o 
   4   6   2        0.21        7.76     20.92 o 
 -18   1   3      281.47      177.24     62.05 o 
 -17   1   3       59.18       48.38     26.82 o 
 -16   1   3      138.05      141.43     27.01 o 
 -15   1   3       82.51       50.07     19.67 o 
 -14   1   3      362.19      369.19     34.87 o 
 -13   1   3      449.43      438.39     33.78 o 
 -12   1   3      136.05      126.37     19.76 o 
 -11   1   3      195.32      236.89     18.64 o 
 -10   1   3       30.46       23.02      7.49 o 
  -9   1   3       61.92       90.10     10.57 o 
  -8   1   3      288.57      345.28     15.47 o 
  -7   1   3     1967.24     2259.11     45.43 o 
  -6   1   3        2.18        3.52      3.96 o 
  -5   1   3      571.23      635.16     21.64 o 
  -4   1   3       17.55       25.48      4.83 o 
  -3   1   3        4.71        6.48      4.45 o 
  -2   1   3     8508.95     7964.94    173.04 o 
  -1   1   3     8384.80     7518.51    149.30 o 
   0   1   3       98.88       92.51      5.30 o 
   1   1   3    22325.77    19566.79    439.52 o 
   2   1   3     9227.43     8330.66    132.39 o 
   3   1   3     2844.62     2799.09     49.54 o 
   4   1   3      933.65      899.99     20.45 o 
   5   1   3        3.08        5.77      3.50 o 
   6   1   3      497.50      477.20     16.92 o 
   7   1   3      160.09      164.25     12.05 o 
   8   1   3      873.65      913.75     35.95 o 
   9   1   3     1768.58     1795.92     62.76 o 
  10   1   3       74.05       73.92     13.49 o 
  11   1   3       21.52       25.50      8.89 o 
  12   1   3       57.72       57.82     20.37 o 
  13   1   3      825.34      811.04     66.95 o 
  14   1   3       16.17       51.51     25.48 o 
  15   1   3      203.01      244.98     46.41 o 
 -17   2   3      121.01       70.89     55.15 o 
 -16   2   3       67.59       55.03     23.73 o 
 -15   2   3        1.51        9.64     12.90 o 
 -14   2   3       30.23       13.59     12.72 o 
 -13   2   3        0.01       -5.02      7.19 o 
 -12   2   3      374.64      398.50     33.04 o 
 -11   2   3       18.22       18.17     10.96 o 
 -10   2   3       39.44       42.14     11.74 o 
  -9   2   3      404.80      441.78     26.61 o 
  -8   2   3      318.93      334.40     17.94 o 
  -7   2   3      990.84     1017.57     29.81 o 
  -6   2   3     1196.17     1315.81     38.23 o 
  -5   2   3       83.27      104.72      9.86 o 
  -4   2   3      572.91      553.96     24.27 o 
  -3   2   3       75.53       69.94      6.63 o 
  -2   2   3      157.42      154.77     16.20 o 
  -1   2   3      325.15      286.42     15.03 o 
   0   2   3      869.60      862.66     29.77 o 
   1   2   3     2611.96     2525.89     58.32 o 
   2   2   3       77.92       79.32      7.19 o 
   3   2   3       23.57       23.34      4.69 o 
   4   2   3     1063.77     1043.09     27.34 o 
   5   2   3      218.55      226.50     12.36 o 
   6   2   3       28.55       33.78      7.39 o 
   7   2   3      555.68      603.60     26.65 o 
   8   2   3       80.57       84.52     12.98 o 
   9   2   3      331.08      407.25     38.45 o 
  10   2   3      188.41      141.05     24.29 o 
  11   2   3       76.56       58.60     17.35 o 
  12   2   3       62.20       78.07     20.28 o 
  13   2   3      204.91      179.93     31.44 o 
  14   2   3        0.07       15.91     18.50 o 
 -16   3   3      264.19      249.87     39.32 o 
 -15   3   3      104.96      112.14     40.82 o 
 -14   3   3       50.71       49.61     23.13 o 
 -13   3   3       14.65       21.91     21.04 o 
 -12   3   3      353.45      415.05     30.85 o 
 -11   3   3       51.52       57.89     24.09 o 
 -10   3   3       35.47       57.17     14.02 o 
  -9   3   3      377.39      440.77     60.90 o 
  -8   3   3       31.76       29.65     12.15 o 
  -7   3   3     1196.78     1129.73     41.05 o 
  -6   3   3      104.50      104.41     12.73 o 
  -5   3   3      120.34       94.15      9.62 o 
  -4   3   3       36.77       26.03      6.96 o 
  -3   3   3     2541.81     2291.28     97.29 o 
  -2   3   3       31.94       13.96      6.62 o 
  -1   3   3      104.12      106.25     14.32 o 
   0   3   3      719.66      659.15     28.49 o 
   1   3   3       64.58       65.55      8.92 o 
   2   3   3       15.84        5.08      4.22 o 
   3   3   3       57.39       56.44      6.96 o 
   4   3   3       77.56       71.53      7.86 o 
   5   3   3       76.73       81.18     11.89 o 
   6   3   3       98.42      113.84     18.51 o 
   7   3   3      198.00      211.24     25.79 o 
   8   3   3       10.01       26.57     11.01 o 
   9   3   3       16.30       -3.88     18.87 o 
  10   3   3        5.60        3.74     14.47 o 
  11   3   3      103.81       73.94     34.61 o 
  12   3   3       31.94       40.66     17.98 o 
  13   3   3      164.57      178.30     42.38 o 
 -14   4   3      161.94       36.60    114.00 o 
 -13   4   3      167.50      139.26     36.31 o 
 -12   4   3      250.23      260.46     37.50 o 
 -11   4   3       19.94       15.42     23.63 o 
 -10   4   3      262.59      246.68     55.40 o 
  -9   4   3       28.39       10.84     12.14 o 
  -8   4   3       77.76       74.90     16.83 o 
  -7   4   3        0.32       -9.55      9.55 o 
  -6   4   3      791.70      831.45     82.15 o 
  -5   4   3      147.72      139.85     39.53 o 
  -4   4   3      342.50      371.42     40.81 o 
  -3   4   3        4.57        4.43      9.70 o 
  -2   4   3       40.16       29.65     10.00 o 
  -1   4   3        7.70        7.11      6.62 o 
   0   4   3        8.08        4.30      6.19 o 
   1   4   3        0.96        3.61      6.07 o 
   2   4   3       39.47       35.09      9.40 o 
   3   4   3      805.14      779.95     35.83 o 
   4   4   3        3.87        6.27      8.60 o 
   5   4   3       27.39        6.63      9.80 o 
   6   4   3       80.65       53.39     15.13 o 
   7   4   3      317.70      376.69     39.10 o 
   8   4   3       14.99        5.90      9.42 o 
   9   4   3       27.47       40.10     20.34 o 
  10   4   3       36.24       22.69     21.57 o 
  11   4   3       22.40       -4.57     21.29 o 
  12   4   3       21.45       31.37     51.56 o 
 -11   5   3       14.37        2.53     31.38 o 
 -10   5   3       27.88       64.16     22.60 o 
  -9   5   3        2.63       11.76     16.24 o 
  -8   5   3        4.89       -2.40     11.59 o 
  -7   5   3        2.56       12.24     13.09 o 
  -6   5   3      117.98      141.27     40.97 o 
  -5   5   3        1.32        6.96     12.85 o 
  -4   5   3        7.35       -3.94     10.61 o 
  -3   5   3       42.71       59.80     15.70 o 
  -2   5   3     1035.95     1247.18     79.35 o 
  -1   5   3       14.84        8.43     10.37 o 
   0   5   3        4.83        9.15     16.19 o 
   1   5   3        4.30       -1.81      8.76 o 
   2   5   3       12.70       10.24     20.10 o 
   3   5   3       31.55       20.98     12.65 o 
   4   5   3        2.38       -4.14     14.37 o 
   5   5   3        2.21      -13.15     13.15 o 
   6   5   3       30.52       25.53     16.56 o 
   7   5   3        0.58       15.95     15.23 o 
   8   5   3       58.60       54.23     20.87 o 
   9   5   3       25.63        5.69     20.75 o 
  -6   6   3       55.33       -4.64     61.00 o 
  -5   6   3      176.01      295.13     47.12 o 
  -4   6   3        2.73       90.18     34.07 o 
  -3   6   3       34.67       18.92     28.61 o 
  -2   6   3      128.36      223.30     53.56 o 
  -1   6   3        5.35       -1.50     14.66 o 
   0   6   3      144.37       94.66     43.06 o 
   1   6   3       53.91      203.41     52.89 o 
   2   6   3        0.15       20.07     18.49 o 
   3   6   3       48.08      103.37     36.16 o 
   4   6   3       62.40      191.58     53.18 o 
 -18   0   4       10.78        5.24     27.81 o 
 -17   0   4        2.47        8.05     25.32 o 
 -16   0   4      108.33       51.86     31.08 o 
 -15   0   4      165.95      158.17     51.11 o 
 -14   0   4      230.71      215.88     35.70 o 
 -13   0   4      118.53      154.02     24.13 o 
 -12   0   4      163.35      215.03     27.10 o 
 -11   0   4       91.24       93.14     15.53 o 
 -10   0   4      965.59     1149.59     44.34 o 
  -9   0   4     2707.54     3370.42     93.28 o 
  -8   0   4     3846.32     5290.29    133.65 o 
  -7   0   4      103.47      102.02     12.30 o 
  -6   0   4     1980.41     2569.73     68.93 o 
  -5   0   4     5551.55     6707.46    202.41 o 
  -4   0   4       41.86       82.17     10.03 o 
  -3   0   4     2536.92     2889.33     87.49 o 
  -2   0   4    20146.96    18864.19    518.98 o 
  -1   0   4     1509.40     1171.07     51.14 o 
   0   0   4    13066.74    11049.47    326.19 o 
   1   0   4      514.45      469.50     18.32 o 
   2   0   4      125.55      123.99     11.19 o 
   3   0   4     1506.72     1363.63     49.85 o 
   4   0   4     1028.12      979.69     39.36 o 
   5   0   4      229.17      234.96     19.21 o 
   6   0   4        0.87       -0.34      9.32 o 
   7   0   4        0.22        8.14      8.06 o 
   8   0   4       92.12      110.17     24.54 o 
   9   0   4      583.27      641.14     38.51 o 
  10   0   4     1371.85     1591.33    116.16 o 
  11   0   4     2003.51     2090.79    191.53 o 
  12   0   4      198.94      188.98     35.56 o 
  13   0   4      337.01      303.83     53.91 o 
 -18   1   4       10.75       14.14     21.18 o 
 -17   1   4      152.45      126.19     26.71 o 
 -16   1   4      114.91       60.39     21.82 o 
 -15   1   4      422.33      388.14     44.56 o 
 -14   1   4        9.71        6.90      9.95 o 
 -13   1   4        1.83        8.02     22.62 o 
 -12   1   4       56.59       55.03     13.23 o 
 -11   1   4      175.69      209.80     16.37 o 
 -10   1   4       18.81       24.50      7.63 o 
  -9   1   4       23.61       18.46      5.71 o 
  -8   1   4      374.71      426.02     18.28 o 
  -7   1   4      719.39      770.14     23.19 o 
  -6   1   4      856.78     1021.36     27.27 o 
  -5   1   4     1436.22     1752.89     41.04 o 
  -4   1   4     2588.52     2727.20     66.01 o 
  -3   1   4       54.91       52.59      6.14 o 
  -2   1   4      512.84      406.40     12.09 o 
  -1   1   4     6238.27     5457.29    102.19 o 
   0   1   4    12812.75    10559.46    264.03 o 
   1   1   4     1653.06     1455.94     30.63 o 
   2   1   4      137.60      122.05      7.97 o 
   3   1   4     1662.07     1632.63     31.90 o 
   4   1   4     1410.59     1462.31     30.91 o 
   5   1   4       28.83       29.25      5.74 o 
   6   1   4      126.10      125.64     10.19 o 
   7   1   4      255.69      251.26     15.10 o 
   8   1   4      362.08      398.98     22.12 o 
   9   1   4       29.04       44.47     11.84 o 
  10   1   4       19.40       11.03     11.44 o 
  11   1   4       43.79       64.97     14.76 o 
  12   1   4        8.68        8.75     17.14 o 
  13   1   4        0.19       13.90     17.16 o 
  14   1   4       86.51      102.55     47.60 o 
  15   1   4       59.87       13.32     23.28 o 
 -17   2   4        2.39       12.89     22.71 o 
 -16   2   4        1.05       14.55     14.11 o 
 -15   2   4      303.64      337.76     33.98 o 
 -14   2   4       13.94        4.84      9.49 o 
 -13   2   4      110.61       92.89     17.48 o 
 -12   2   4      393.21      406.11     32.95 o 
 -11   2   4     1912.77     1826.80     64.26 o 
 -10   2   4       17.24       18.48      9.12 o 
  -9   2   4       40.88       37.34      9.84 o 
  -8   2   4      541.19      568.34     27.08 o 
  -7   2   4      369.49      394.55     21.32 o 
  -6   2   4     2416.71     2453.12     77.65 o 
  -5   2   4     2326.75     2417.90     70.20 o 
  -4   2   4        1.51        9.63      5.20 o 
  -3   2   4     2027.92     1862.62     48.75 o 
  -2   2   4      842.37      744.86     20.76 o 
  -1   2   4     1740.50     1576.67     51.51 o 
   0   2   4       21.68       12.69      3.36 o 
   1   2   4      465.37      440.26     13.64 o 
   2   2   4      934.02      949.76     23.17 o 
   3   2   4       30.10       24.42      4.65 o 
   4   2   4      430.21      446.74     15.75 o 
   5   2   4      131.07      119.20      9.93 o 
   6   2   4       32.59       18.92      9.06 o 
   7   2   4        4.02        0.73      5.75 o 
   8   2   4       18.46       -6.53     14.93 o 
   9   2   4     1016.81      887.68     48.55 o 
  10   2   4        1.04       -1.86     10.91 o 
  11   2   4      114.10       73.30     18.87 o 
  12   2   4        0.15        7.09     13.05 o 
  13   2   4      112.53      129.34     35.12 o 
  14   2   4       16.39       36.24     25.09 o 
 -16   3   4      141.49      108.00     27.81 o 
 -15   3   4       32.12       29.05     30.34 o 
 -14   3   4      406.65      377.71     46.99 o 
 -13   3   4        8.87       11.07     12.24 o 
 -12   3   4       76.00       59.95     17.09 o 
 -11   3   4       90.50      117.52     19.31 o 
 -10   3   4      156.04      163.00     22.09 o 
  -9   3   4      287.01      287.56     30.24 o 
  -8   3   4     2232.41     2325.24     70.25 o 
  -7   3   4      167.40      183.78     18.26 o 
  -6   3   4      129.38      180.14     16.77 o 
  -5   3   4     1244.73     1228.81     40.54 o 
  -4   3   4       39.94       35.59     10.60 o 
  -3   3   4      160.14      144.40     24.13 o 
  -2   3   4      179.49      201.98     29.25 o 
  -1   3   4      595.85      527.93     24.79 o 
   0   3   4       58.34       59.47      8.29 o 
   1   3   4      240.73      229.56     14.96 o 
   2   3   4       84.66       68.16      7.17 o 
   3   3   4      487.10      461.37     15.63 o 
   4   3   4       74.98       51.14     10.28 o 
   5   3   4       85.51      106.43     18.80 o 
   6   3   4      257.06      231.83     26.45 o 
   7   3   4       16.86       27.93     12.02 o 
   8   3   4       15.92       23.59     10.68 o 
   9   3   4       26.27       26.48     13.93 o 
  10   3   4        0.51       23.60     14.82 o 
  11   3   4       21.68        6.29     14.62 o 
  12   3   4      168.11      139.22     30.59 o 
  13   3   4       82.41       71.90     27.49 o 
 -14   4   4      477.54      597.32    125.47 o 
 -13   4   4       61.90       64.68     25.71 o 
 -12   4   4       99.57       64.83     43.89 o 
 -11   4   4       65.90       99.61     26.87 o 
 -10   4   4       95.35      120.69     25.33 o 
  -9   4   4       10.11       18.65     23.30 o 
  -8   4   4       63.33       57.23     16.97 o 
  -7   4   4        7.52       19.65     13.25 o 
  -6   4   4      390.85      409.17     66.02 o 
  -5   4   4      197.05      175.22     40.98 o 
  -4   4   4       90.55       73.41     18.89 o 
  -3   4   4       89.82       59.65     13.75 o 
  -2   4   4       22.43        8.62      7.46 o 
  -1   4   4      393.10      429.82     27.43 o 
   0   4   4        0.03       -0.62      6.14 o 
   1   4   4       76.53       70.91     12.24 o 
   2   4   4       31.44       22.94      8.13 o 
   3   4   4      202.76      219.63     21.29 o 
   4   4   4       63.92       64.01     13.63 o 
   5   4   4      174.42      179.01     22.04 o 
   6   4   4        1.59        3.84      8.63 o 
   7   4   4      124.25      116.98     24.14 o 
   8   4   4       23.15       37.52     17.59 o 
   9   4   4      106.30      111.30     24.71 o 
  10   4   4       13.27       10.58     17.08 o 
  11   4   4       33.03       23.84     17.06 o 
 -11   5   4       11.36      -10.65     25.77 o 
 -10   5   4       56.19       70.00     24.01 o 
  -9   5   4        0.08       20.20     20.44 o 
  -8   5   4       30.75       22.16     29.11 o 
  -7   5   4       18.37       23.81     18.67 o 
  -6   5   4       37.15       36.82     24.53 o 
  -5   5   4      263.14      311.36     48.38 o 
  -4   5   4       33.62       16.52     12.16 o 
  -3   5   4     1244.13     1497.17     67.20 o 
  -2   5   4       61.71       89.46     18.91 o 
  -1   5   4      197.94      254.75     36.08 o 
   0   5   4        8.32      -11.39     20.62 o 
   1   5   4      188.20      280.68     50.88 o 
   2   5   4       44.14       65.93     22.54 o 
   3   5   4       21.01       32.37     13.61 o 
   4   5   4       66.41       52.71     18.12 o 
   5   5   4       89.64       91.35     20.85 o 
   6   5   4      262.27      232.50     32.53 o 
   7   5   4        8.23      -10.82     10.82 o 
   8   5   4       62.24       85.00     30.91 o 
  -6   6   4       78.71       19.66     26.49 o 
  -5   6   4      205.04      426.29     81.51 o 
  -4   6   4       11.11        2.94     30.53 o 
  -3   6   4       52.58       75.17     31.36 o 
  -2   6   4       30.23       75.10     31.80 o 
  -1   6   4       54.96      132.07     45.84 o 
   0   6   4        7.27       41.38     27.53 o 
   1   6   4        1.97       45.30     23.20 o 
   2   6   4       11.05       51.90     29.21 o 
   3   6   4        0.61      -12.93     12.93 o 
 -18   1   5       17.54       26.84     23.04 o 
 -17   1   5      244.22      227.34     36.30 o 
 -16   1   5      172.45      129.99     24.19 o 
 -15   1   5     1388.47     1476.06     98.56 o 
 -14   1   5       33.74       27.79     13.59 o 
 -13   1   5      476.43      491.86     36.21 o 
 -12   1   5      332.16      437.36     32.95 o 
 -11   1   5      854.63      986.90     35.75 o 
 -10   1   5      523.90      621.52     25.20 o 
  -9   1   5      391.73      427.34     22.27 o 
  -8   1   5      353.89      405.11     17.95 o 
  -7   1   5      209.73      274.73     15.57 o 
  -6   1   5      445.60      509.66     16.38 o 
  -5   1   5       24.95       26.46      4.10 o 
  -4   1   5     8202.00     7990.91    161.98 o 
  -3   1   5        2.18        0.39      2.62 o 
  -2   1   5        2.37        5.16      2.77 o 
  -1   1   5    17128.95    14669.71    267.27 o 
   0   1   5      131.51      160.50      9.91 o 
   1   1   5     1647.93     1440.07     31.24 o 
   2   1   5      113.19      106.92      8.09 o 
   3   1   5     6132.63     5829.98    135.17 o 
   4   1   5     2108.55     2174.21     44.64 o 
   5   1   5     2562.67     2428.06     50.36 o 
   6   1   5       84.64       85.39      9.64 o 
   7   1   5      202.83      204.54     15.84 o 
   8   1   5      168.39      153.68     16.62 o 
   9   1   5      142.20      141.27     16.73 o 
  10   1   5      154.24      173.82     21.78 o 
  11   1   5      106.57      120.50     26.57 o 
  12   1   5      161.53       88.52     55.78 o 
  13   1   5      144.22      191.49     37.86 o 
  14   1   5       33.77       38.50     22.72 o 
 -17   2   5       23.42        4.08     15.54 o 
 -16   2   5        5.51       12.03     15.48 o 
 -15   2   5        2.89        4.57     12.37 o 
 -14   2   5      396.65      400.37     34.66 o 
 -13   2   5      310.60      293.99     29.11 o 
 -12   2   5       99.49       55.11     14.92 o 
 -11   2   5     1335.78     1271.54     54.84 o 
 -10   2   5       63.33      100.25     18.76 o 
  -9   2   5      273.91      279.43     23.27 o 
  -8   2   5      167.73      179.02     14.14 o 
  -7   2   5     1560.75     1716.27     69.98 o 
  -6   2   5      161.19      202.73     16.00 o 
  -5   2   5     1239.32     1269.75     36.03 o 
  -4   2   5     3800.87     3964.75    111.03 o 
  -3   2   5      128.71      125.91     12.32 o 
  -2   2   5      163.55      159.00     10.15 o 
  -1   2   5      250.07      213.58     10.91 o 
   0   2   5        9.67        5.93      5.65 o 
   1   2   5       55.33       59.71     11.79 o 
   2   2   5     3860.84     3507.70     69.88 o 
   3   2   5      977.60      904.78     25.35 o 
   4   2   5      202.63      207.36     13.26 o 
   5   2   5       95.52       93.37     10.53 o 
   6   2   5      459.43      404.76     24.87 o 
   7   2   5      330.93      338.50     24.85 o 
   8   2   5        1.91       -3.38      9.01 o 
   9   2   5      377.05      322.13     33.98 o 
  10   2   5      384.96      267.38     33.27 o 
  11   2   5        3.65       -5.93     19.56 o 
  12   2   5       36.80       19.50     22.66 o 
  13   2   5       12.65       36.95     30.74 o 
 -16   3   5       66.81       26.71     27.62 o 
 -15   3   5       30.80       18.85     15.91 o 
 -14   3   5       74.55       66.78     19.43 o 
 -13   3   5      195.39      178.45     25.96 o 
 -12   3   5     1162.85     1188.68     55.31 o 
 -11   3   5        7.25       27.52     13.10 o 
 -10   3   5     1140.51     1150.49     51.30 o 
  -9   3   5     5345.77     5226.79    169.74 o 
  -8   3   5        0.17       -1.86      9.14 o 
  -7   3   5      696.23      675.46     32.13 o 
  -6   3   5        9.60        9.84      7.83 o 
  -5   3   5       19.00       16.29      8.10 o 
  -4   3   5        4.02        2.19      5.24 o 
  -3   3   5      853.58      848.79     29.65 o 
  -2   3   5       99.46       66.68     10.27 o 
  -1   3   5      656.39      614.20     37.57 o 
   0   3   5      967.70      939.94     23.66 o 
   1   3   5        0.07        8.60      6.20 o 
   2   3   5       24.39       18.73      4.99 o 
   3   3   5       82.42       70.96      9.93 o 
   4   3   5      235.10      214.18     20.41 o 
   5   3   5      455.52      482.12     26.14 o 
   6   3   5      246.01      188.43     23.09 o 
   7   3   5      264.65      274.05     29.97 o 
   8   3   5        1.19       13.11     11.62 o 
   9   3   5      117.79       62.79     18.87 o 
  10   3   5       28.01       46.99     17.79 o 
  11   3   5        3.17        5.24     13.05 o 
  12   3   5       22.26       16.09     22.50 o 
 -14   4   5      198.69      154.89     36.69 o 
 -13   4   5      170.89      128.87     59.24 o 
 -12   4   5      361.20      279.38     46.44 o 
 -11   4   5        7.67        9.70     15.66 o 
 -10   4   5        4.84       18.36     14.94 o 
  -9   4   5      369.42      409.06     38.68 o 
  -8   4   5       21.95       25.56     12.49 o 
  -7   4   5      418.49      460.24     65.86 o 
  -6   4   5      291.19      366.84     65.29 o 
  -5   4   5       50.08       65.18     18.66 o 
  -4   4   5      343.54      344.08     33.06 o 
  -3   4   5     1063.00     1102.99     44.80 o 
  -2   4   5       13.71        5.00      7.01 o 
  -1   4   5      356.22      438.71     30.69 o 
   0   4   5        4.81        9.60      8.43 o 
   1   4   5      375.25      379.25     24.82 o 
   2   4   5       74.17       76.09     11.56 o 
   3   4   5      438.41      412.80     28.65 o 
   4   4   5      141.29      132.11     19.12 o 
   5   4   5        1.84       10.89      8.95 o 
   6   4   5       37.09       25.40     13.11 o 
   7   4   5       96.48       79.83     21.16 o 
   8   4   5      100.40      124.83     22.87 o 
   9   4   5       11.32       13.61     14.19 o 
  10   4   5        2.66       24.13     17.49 o 
  11   4   5      175.67       13.52     72.36 o 
 -12   5   5       13.58       -4.48     26.66 o 
 -11   5   5       20.85       18.56     19.95 o 
 -10   5   5        2.29      -12.97     12.97 o 
  -9   5   5        7.18       20.20     15.42 o 
  -8   5   5        5.02       16.82     17.03 o 
  -7   5   5        2.59       29.54     16.33 o 
  -6   5   5       30.86       13.66     17.24 o 
  -5   5   5      140.08      134.07     31.43 o 
  -4   5   5       70.03       21.08     14.76 o 
  -3   5   5       42.04       25.24     11.25 o 
  -2   5   5      155.91      162.43     34.52 o 
  -1   5   5       26.91       39.45     13.67 o 
   0   5   5        1.00       17.29     24.02 o 
   1   5   5       37.00       18.02     11.12 o 
   2   5   5       19.42       26.23     12.51 o 
   3   5   5        0.37       -6.71     10.66 o 
   4   5   5       41.31       25.65     13.93 o 
   5   5   5      106.16      114.89     22.86 o 
   6   5   5        6.94        1.64     11.64 o 
   7   5   5       67.07       71.20     28.44 o 
   8   5   5       13.26       26.56     29.45 o 
  -5   6   5        0.79        8.34     26.23 o 
  -4   6   5        5.60       42.74     43.99 o 
  -3   6   5       70.30      118.67     70.97 o 
  -2   6   5       45.64      130.24     45.01 o 
  -1   6   5       15.18       13.89     19.55 o 
   1   6   5       23.14      110.17     38.49 o 
   2   6   5       16.04       -4.90     15.00 o 
 -19   0   6      641.38      725.28    119.31 o 
 -18   0   6        3.93       13.88     27.88 o 
 -17   0   6        6.15       10.09     26.10 o 
 -16   0   6     1974.83     2195.31    170.10 o 
 -15   0   6      398.24      509.39     89.04 o 
 -14   0   6       51.15       27.88     20.48 o 
 -13   0   6     1124.50     1145.66     88.79 o 
 -12   0   6      425.45      566.03     50.29 o 
 -11   0   6       74.77       74.75     18.10 o 
 -10   0   6        1.27       19.13     12.17 o 
  -9   0   6      407.33      536.37     37.90 o 
  -8   0   6     2611.53     3596.02    123.38 o 
  -7   0   6       28.64       37.36      9.28 o 
  -6   0   6     1003.00     1271.18     43.40 o 
  -5   0   6     6316.03     8007.62    230.82 o 
  -4   0   6     3070.16     3415.84    103.93 o 
  -3   0   6     1142.80     1261.54     44.24 o 
  -2   0   6     1130.16      964.38     44.70 o 
  -1   0   6     1550.40     1524.73     50.89 o 
   0   0   6      333.55      328.07     17.55 o 
   1   0   6     4026.21     3620.38     95.34 o 
   2   0   6      582.43      547.19     21.44 o 
   3   0   6      832.70      735.42     32.96 o 
   4   0   6      130.95      141.00     14.29 o 
   5   0   6     2777.45     2721.23     75.66 o 
   6   0   6      249.55      259.22     24.75 o 
   7   0   6        2.00        8.80      8.61 o 
   8   0   6      329.46      318.12     29.71 o 
   9   0   6        0.20       -1.39     10.91 o 
  10   0   6     4108.35     4289.52    468.35 o 
  11   0   6      444.64      500.20     56.66 o 
  12   0   6      108.12      205.54     50.74 o 
  13   0   6        1.40       39.11     25.62 o 
 -18   1   6        7.79       17.63     22.83 o 
 -17   1   6        0.23       18.11     19.90 o 
 -16   1   6       18.75        9.96     16.25 o 
 -15   1   6      516.21      541.45     44.07 o 
 -14   1   6      176.92      170.52     22.50 o 
 -13   1   6      549.54      580.65     36.91 o 
 -12   1   6      545.74      634.82     34.65 o 
 -11   1   6      143.15      150.04     18.16 o 
 -10   1   6        2.69        0.37      6.63 o 
  -9   1   6       18.36       13.88      5.42 o 
  -8   1   6       42.42       54.84      7.20 o 
  -7   1   6      663.52      788.18     24.02 o 
  -6   1   6     1302.85     1571.71     35.76 o 
  -5   1   6      437.98      503.49     16.13 o 
  -4   1   6       46.63       39.48      7.68 o 
  -3   1   6       65.42       55.86      9.34 o 
  -2   1   6     2038.24     1909.64     40.45 o 
  -1   1   6      117.24      125.45      8.50 o 
   0   1   6      675.55      598.20     19.38 o 
   1   1   6      123.84      113.65      8.95 o 
   2   1   6     2297.57     2306.60     48.77 o 
   3   1   6     1022.51      968.00     24.03 o 
   4   1   6        8.44        9.32      4.23 o 
   5   1   6       17.80       18.45      5.31 o 
   6   1   6       47.96       51.98      7.60 o 
   7   1   6       11.94        1.77      8.84 o 
   8   1   6        0.04       33.45     12.25 o 
   9   1   6       71.21       63.77     14.31 o 
  10   1   6       65.10       55.12     14.44 o 
  11   1   6      171.59      293.22     95.76 o 
  12   1   6      300.60      276.05     63.53 o 
  13   1   6      442.77      446.79    131.36 o 
  14   1   6        1.88      -22.09     22.09 o 
 -18   2   6       28.10       10.24     18.31 o 
 -17   2   6      252.34      249.43     39.58 o 
 -16   2   6       97.04       97.37     24.91 o 
 -15   2   6       78.77       50.97     17.46 o 
 -14   2   6      328.90      369.57     36.75 o 
 -13   2   6       25.67       28.83     12.64 o 
 -12   2   6      610.08      576.09     49.52 o 
 -11   2   6        8.21        2.46      9.47 o 
 -10   2   6      356.55      372.78     35.65 o 
  -9   2   6      595.66      689.04     34.94 o 
  -8   2   6     1677.50     1786.00     51.33 o 
  -7   2   6        6.20       10.42      6.29 o 
  -6   2   6      232.20      243.59     20.01 o 
  -5   2   6     4972.52     5339.91    124.14 o 
  -4   2   6      879.89      830.46     24.32 o 
  -3   2   6      183.49      169.72     13.00 o 
  -2   2   6      184.87      182.14     10.97 o 
  -1   2   6     1780.07     1463.66     36.70 o 
   0   2   6      535.68      488.37     20.09 o 
   1   2   6     4047.19     3477.07     80.25 o 
   2   2   6     1306.47     1251.35     31.60 o 
   3   2   6      436.01      407.01     21.60 o 
   4   2   6       15.69       13.02      6.87 o 
   5   2   6       46.05       46.36     15.96 o 
   6   2   6      377.93      388.99     26.49 o 
   7   2   6      107.24       87.47     15.22 o 
   8   2   6       75.47       92.08     20.85 o 
   9   2   6       93.74       77.63     20.38 o 
  10   2   6      141.01      141.38     33.47 o 
  11   2   6        4.08       23.14     16.91 o 
  12   2   6       22.94        5.56     17.14 o 
  13   2   6       38.64       71.91     28.92 o 
 -17   3   6       57.71        6.24     25.97 o 
 -16   3   6       12.77        2.05     22.60 o 
 -15   3   6      200.01      162.11     32.00 o 
 -14   3   6        0.90       19.74     14.86 o 
 -13   3   6      317.27      419.14     42.31 o 
 -12   3   6        1.26       11.61     12.44 o 
 -11   3   6     1532.34     1579.18     71.44 o 
 -10   3   6      573.21      605.26     44.39 o 
  -9   3   6       71.63       65.15     18.81 o 
  -8   3   6      582.69      558.85     32.52 o 
  -7   3   6       28.82       19.56     10.05 o 
  -6   3   6       59.53       62.05     11.66 o 
  -5   3   6       11.33       12.13      4.81 o 
  -4   3   6        0.20        3.41      4.68 o 
  -3   3   6       38.59       23.22      6.66 o 
  -2   3   6      205.56      208.41     13.28 o 
  -1   3   6      300.99      260.11     12.50 o 
   0   3   6       32.49       19.64      5.30 o 
   1   3   6      517.40      412.27     17.27 o 
   2   3   6      261.84      286.64     19.08 o 
   3   3   6       48.33       34.31      9.56 o 
   4   3   6       69.67       64.23     12.82 o 
   5   3   6        7.15      -11.79     11.84 o 
   6   3   6       44.85       42.16     13.44 o 
   7   3   6       30.80       13.50     18.08 o 
   8   3   6      139.67      173.54     29.30 o 
   9   3   6      304.05      192.66     34.90 o 
  10   3   6        5.00        6.94     15.78 o 
  11   3   6        5.62       -6.05     20.74 o 
  12   3   6       27.84       50.66     22.73 o 
 -15   4   6      179.20      174.04     62.14 o 
 -14   4   6        0.19       26.76     20.82 o 
 -13   4   6      195.88      281.17     50.72 o 
 -12   4   6       99.53      110.27     34.69 o 
 -11   4   6       79.59      101.81     23.57 o 
 -10   4   6      366.32      469.16     42.62 o 
  -9   4   6       14.91        4.75     11.72 o 
  -8   4   6       31.25        4.09     13.82 o 
  -7   4   6        0.18      -10.26     10.26 o 
  -6   4   6      101.00      128.10     26.27 o 
  -5   4   6       67.48       67.75     16.45 o 
  -4   4   6       36.63       16.79     13.60 o 
  -3   4   6        7.28        5.87      7.08 o 
  -2   4   6      534.74      510.09     23.52 o 
  -1   4   6     1645.31     1569.72     48.13 o 
   0   4   6      346.50      310.46     24.49 o 
   1   4   6      316.95      344.12     22.00 o 
   2   4   6       22.70       24.92      8.60 o 
   3   4   6      101.00       94.94     16.12 o 
   4   4   6       84.62       81.65     16.07 o 
   5   4   6       14.01       -3.57     10.09 o 
   6   4   6       83.01       71.64     20.14 o 
   7   4   6        8.20        8.64     12.77 o 
   8   4   6       26.84       22.98     16.70 o 
   9   4   6        1.36       18.49     15.94 o 
  10   4   6        0.83        6.17     28.32 o 
 -12   5   6       86.56       73.10     41.92 o 
 -11   5   6      184.79      215.19     53.55 o 
 -10   5   6       12.71       41.74     19.26 o 
  -9   5   6      268.10      309.70     34.78 o 
  -8   5   6      201.42      210.99     24.15 o 
  -7   5   6      244.58      287.48     53.31 o 
  -6   5   6        0.27        1.94     33.58 o 
  -5   5   6       33.04       53.58     13.44 o 
  -4   5   6      309.16      380.61     38.28 o 
  -3   5   6      102.05       71.93     20.89 o 
  -2   5   6      102.51      128.44     26.79 o 
  -1   5   6        2.96       10.73     10.93 o 
   0   5   6        0.37       -5.04      8.08 o 
   1   5   6        9.80       11.29     11.68 o 
   2   5   6       46.26       37.26     14.56 o 
   3   5   6      135.56      152.88     24.37 o 
   4   5   6       76.68       70.64     18.68 o 
   5   5   6      178.36      192.54     41.74 o 
   6   5   6        6.19       -0.02     19.94 o 
   7   5   6       98.77      236.75    156.75 o 
  -6   6   6        5.45       55.85     29.67 o 
  -5   6   6        4.97       44.42     29.74 o 
  -4   6   6       31.38       -4.98     49.63 o 
  -3   6   6        2.18       -1.57     16.92 o 
  -2   6   6        1.28        5.84     19.93 o 
  -1   6   6        7.37       15.14     19.69 o 
   0   6   6        9.21       26.10     22.83 o 
   1   6   6        8.28        2.87     24.91 o 
   2   6   6        1.31      -15.79     15.79 o 
 -19   1   7      225.07      288.31     53.28 o 
 -18   1   7      142.06      131.48     36.44 o 
 -17   1   7       54.48       60.60     26.74 o 
 -16   1   7       44.66       32.00     17.48 o 
 -15   1   7      188.46      227.90     35.27 o 
 -14   1   7      233.16      323.10     51.54 o 
 -13   1   7      283.78      380.54     39.40 o 
 -12   1   7      488.34      582.93     44.51 o 
 -11   1   7      793.51      940.10     35.77 o 
 -10   1   7      133.02      164.70     14.16 o 
  -9   1   7     1585.09     1802.86     49.02 o 
  -8   1   7      732.81      960.25     30.91 o 
  -7   1   7     2747.21     3208.16     65.37 o 
  -6   1   7     1717.42     2070.10     61.72 o 
  -5   1   7     4429.49     4463.51     91.31 o 
  -4   1   7      752.56      686.80     21.05 o 
  -3   1   7      418.12      354.31     14.01 o 
  -2   1   7       28.57       27.44      4.73 o 
  -1   1   7      871.37      775.88     21.43 o 
   0   1   7       16.84       25.81      7.24 o 
   1   1   7      744.99      781.61     22.82 o 
   2   1   7     1159.88      971.78     47.93 o 
   3   1   7        1.98        4.75      3.49 o 
   4   1   7      743.70      714.72     25.12 o 
   5   1   7      265.72      279.85     15.52 o 
   6   1   7      568.76      538.43     24.03 o 
   7   1   7        1.00       -0.12      6.88 o 
   8   1   7       12.39        2.68      8.50 o 
   9   1   7      546.02      527.14     41.20 o 
  10   1   7       19.58       16.44     11.86 o 
  11   1   7        0.05       15.28     35.55 o 
  12   1   7      576.35      635.89     72.41 o 
  13   1   7       79.01      125.00     46.49 o 
 -18   2   7       45.02       34.12     20.02 o 
 -17   2   7       29.63       13.08     17.72 o 
 -16   2   7      161.25      132.30     29.07 o 
 -15   2   7      236.30      197.73     31.86 o 
 -14   2   7       23.05       -3.91     18.67 o 
 -13   2   7      568.90      615.83     50.18 o 
 -12   2   7      840.30      867.49     49.97 o 
 -11   2   7      281.34      357.56     46.13 o 
 -10   2   7      144.97      161.21     23.83 o 
  -9   2   7      118.02      113.16     17.30 o 
  -8   2   7     1102.89     1229.37     53.45 o 
  -7   2   7      761.36      838.17     31.91 o 
  -6   2   7      219.95      216.91     15.73 o 
  -5   2   7       98.98      101.61     10.10 o 
  -4   2   7      708.04      736.37     24.46 o 
  -3   2   7      711.38      761.87     23.81 o 
  -2   2   7      132.52      114.21      9.04 o 
  -1   2   7      116.20       97.49      8.10 o 
   0   2   7      163.34      119.51     11.71 o 
   1   2   7     4601.86     4056.12     85.13 o 
   2   2   7     1340.68     1314.85     33.42 o 
   3   2   7      319.38      362.32     17.68 o 
   4   2   7        0.29        3.09      4.75 o 
   5   2   7       20.35       10.06      7.27 o 
   6   2   7      150.84      152.58     18.53 o 
   7   2   7       42.18       24.18     13.78 o 
   8   2   7      142.75      119.21     22.70 o 
   9   2   7        4.90       29.40     13.04 o 
  10   2   7        0.09       22.71     15.28 o 
  11   2   7      100.77       72.16     24.24 o 
  12   2   7      510.73      435.85     52.07 o 
 -17   3   7       48.37       84.64     36.96 o 
 -16   3   7       19.71       33.24     18.69 o 
 -15   3   7       15.08       47.49     17.35 o 
 -14   3   7       18.64       29.43     17.97 o 
 -13   3   7      609.94      748.20     49.41 o 
 -12   3   7        2.94       24.32     13.35 o 
 -11   3   7       15.94       29.70     15.51 o 
 -10   3   7       96.61      118.15     22.82 o 
  -9   3   7      291.07      255.01     29.59 o 
  -8   3   7       54.01       39.46     12.94 o 
  -7   3   7      839.74      821.12     41.17 o 
  -6   3   7        0.47        4.66      6.61 o 
  -5   3   7      168.45      182.37     13.93 o 
  -4   3   7       34.26       18.45      6.40 o 
  -3   3   7     1265.40     1260.56     40.14 o 
  -2   3   7      183.31      220.15     14.45 o 
  -1   3   7       33.38       29.98      5.99 o 
   0   3   7        6.38        2.58      3.92 o 
   1   3   7      684.80      643.35     25.43 o 
   2   3   7      173.52      140.53     23.42 o 
   3   3   7      267.55      286.66     22.65 o 
   4   3   7       38.78       10.72     10.85 o 
   5   3   7       57.64       38.31      9.96 o 
   6   3   7       41.47       29.92     22.78 o 
   7   3   7      332.52      284.35     31.86 o 
   8   3   7      311.99      286.81     79.06 o 
   9   3   7        0.02      -12.07     15.05 o 
  10   3   7       77.34       72.21     23.67 o 
  11   3   7       55.30      107.91     25.31 o 
 -15   4   7      168.46      139.81     49.07 o 
 -14   4   7        5.66        0.21     51.42 o 
 -13   4   7      479.52      459.33     47.16 o 
 -12   4   7       29.08       16.94     17.24 o 
 -11   4   7        2.09       -5.46     10.77 o 
 -10   4   7      269.66      315.37     34.82 o 
  -9   4   7       42.73       50.96     15.68 o 
  -8   4   7      185.47      206.63     23.18 o 
  -7   4   7       11.84        3.17      9.69 o 
  -6   4   7      854.88      975.90     63.31 o 
  -5   4   7        4.36        1.08      9.95 o 
  -4   4   7      336.32      368.41     33.74 o 
  -3   4   7      200.55      226.36     22.66 o 
  -2   4   7     1295.31     1274.63     43.28 o 
  -1   4   7      789.36      829.45     58.87 o 
   0   4   7      144.46      147.92     15.45 o 
   1   4   7      223.36      224.56     19.20 o 
   2   4   7      176.32      172.38     17.37 o 
   3   4   7      180.97      209.98     34.82 o 
   4   4   7        1.34       20.12     22.80 o 
   5   4   7       63.48       60.33     18.19 o 
   6   4   7       10.74       26.88     14.69 o 
   7   4   7      100.51      124.34     27.25 o 
   8   4   7       22.83       27.88     17.78 o 
   9   4   7       22.42       27.94     20.30 o 
 -12   5   7       38.13       79.48     38.38 o 
 -11   5   7       61.17       74.76     32.31 o 
 -10   5   7        5.28        0.15     11.11 o 
  -9   5   7       13.05       17.45     15.34 o 
  -8   5   7       12.67       20.22     12.94 o 
  -7   5   7       25.32       18.49     12.49 o 
  -6   5   7        0.70       19.97     25.46 o 
  -5   5   7      145.38      141.24     24.17 o 
  -4   5   7      174.73      183.02     76.49 o 
  -3   5   7      136.68      191.58     33.04 o 
  -2   5   7       13.75        6.56      9.04 o 
  -1   5   7      112.58      129.95     17.27 o 
   0   5   7       13.28        3.17     17.99 o 
   1   5   7        1.82       20.98     21.64 o 
   2   5   7        2.71       -0.07     11.74 o 
   3   5   7       18.48       23.66     14.15 o 
   4   5   7        3.60       22.14     14.13 o 
   5   5   7       85.03       65.74     18.95 o 
   6   5   7        2.09        1.79     20.83 o 
   7   5   7        0.01       11.33     32.58 o 
  -6   6   7        1.33       81.86     32.10 o 
  -5   6   7        5.54      -14.16     14.16 o 
  -4   6   7        6.00       15.79     28.19 o 
  -3   6   7      126.50      272.45     43.06 o 
  -2   6   7      113.54       95.17     37.01 o 
  -1   6   7       47.75       42.24     28.05 o 
   0   6   7       79.81       84.96     38.64 o 
   1   6   7        5.89       58.43     96.67 o 
 -19   0   8      519.77      371.37     79.96 o 
 -18   0   8      132.30       79.85     38.88 o 
 -17   0   8      690.59      711.39    111.25 o 
 -16   0   8      820.70      949.95    102.50 o 
 -15   0   8      615.62      614.13     94.16 o 
 -14   0   8       20.83       21.40     19.91 o 
 -13   0   8     1568.88     1674.21     94.53 o 
 -12   0   8      401.33      671.72     53.65 o 
 -11   0   8       23.89       37.04     10.51 o 
 -10   0   8      141.82      223.20     21.46 o 
  -9   0   8     5104.53     6208.40    169.81 o 
  -8   0   8       41.24       39.30     10.68 o 
  -7   0   8      137.03      155.68     17.47 o 
  -6   0   8      253.78      316.65     22.59 o 
  -5   0   8      750.40      865.88     36.63 o 
  -4   0   8      220.51      237.82     19.44 o 
  -3   0   8      299.77      235.85     17.67 o 
  -2   0   8     6070.14     5835.62    213.44 o 
  -1   0   8        0.38        6.93      4.20 o 
   0   0   8       70.73       48.21      8.66 o 
   1   0   8     1098.01      977.35     34.44 o 
   2   0   8     1468.60     1322.70     40.95 o 
   3   0   8     1023.01      999.46     35.10 o 
   4   0   8     1877.61     1758.20     54.46 o 
   5   0   8     4383.36     4421.15    115.11 o 
   6   0   8      324.59      311.78     26.19 o 
   7   0   8      820.32      826.80     41.83 o 
   8   0   8       26.16        7.44     14.05 o 
   9   0   8        9.90       -3.91     18.19 o 
  10   0   8       12.17       46.35     26.44 o 
  11   0   8      247.40      248.45     60.64 o 
  12   0   8       68.80       92.97     35.47 o 
 -19   1   8       23.63        6.30     19.40 o 
 -18   1   8        0.74        3.14     17.24 o 
 -17   1   8       83.15       63.86     21.24 o 
 -16   1   8      400.18      388.75     52.02 o 
 -15   1   8      335.47      336.17     39.98 o 
 -14   1   8       31.86       35.95     19.99 o 
 -13   1   8        8.73       10.63     12.95 o 
 -12   1   8        1.00        8.05     11.77 o 
 -11   1   8       41.18       33.17      9.74 o 
 -10   1   8       20.25       24.29      6.99 o 
  -9   1   8       56.45       63.49      8.24 o 
  -8   1   8      280.41      376.33     16.58 o 
  -7   1   8        6.69        0.49      3.68 o 
  -6   1   8     1845.10     1967.40     47.97 o 
  -5   1   8        3.28       -2.65      3.94 o 
  -4   1   8       14.86       13.63      4.63 o 
  -3   1   8     1044.85     1061.07     31.91 o 
  -2   1   8     2904.62     2635.02     55.09 o 
  -1   1   8       27.04       30.94      6.66 o 
   0   1   8      166.76      156.28     10.37 o 
   1   1   8       19.80       20.84      7.66 o 
   2   1   8       10.05       13.05      4.19 o 
   3   1   8       46.79       46.64      6.57 o 
   4   1   8      297.56      313.04     14.77 o 
   5   1   8      198.65      173.28     13.99 o 
   6   1   8        0.58       26.58     16.59 o 
   7   1   8        1.76       -3.43      7.55 o 
   8   1   8      375.10      352.80     29.46 o 
   9   1   8      156.47      143.02     19.88 o 
  10   1   8      218.06      237.05     31.78 o 
  11   1   8       93.00       73.63     41.49 o 
  12   1   8       10.31       22.32     25.71 o 
  13   1   8       65.65       63.24     44.77 o 
 -18   2   8       23.99       11.25     18.37 o 
 -17   2   8       31.23       37.20     21.79 o 
 -16   2   8      149.87      133.13     27.95 o 
 -15   2   8      364.98      328.58     40.57 o 
 -14   2   8       23.83       34.67     16.18 o 
 -13   2   8       94.61       58.36     24.61 o 
 -12   2   8        0.18       -1.35      9.50 o 
 -11   2   8     3611.84     4002.86    138.01 o 
 -10   2   8        5.54        0.00     10.27 o 
  -9   2   8      159.70      143.78     24.46 o 
  -8   2   8       79.10       98.44     11.24 o 
  -7   2   8      144.86      143.29     11.10 o 
  -6   2   8      415.50      461.21     27.92 o 
  -5   2   8      107.84      144.92     13.52 o 
  -4   2   8      408.68      345.42     15.48 o 
  -3   2   8      185.26      186.11     11.99 o 
  -2   2   8     1627.50     1397.47     40.26 o 
  -1   2   8      105.82       98.02     14.17 o 
   0   2   8     4467.01     3864.82     96.39 o 
   1   2   8     1332.03     1059.86     35.78 o 
   2   2   8       82.10       47.65      7.73 o 
   3   2   8      504.84      474.22     28.35 o 
   4   2   8      959.73      954.39     38.25 o 
   5   2   8      478.76      473.73     32.45 o 
   6   2   8       87.35       81.03     14.42 o 
   7   2   8       23.55        8.73      9.11 o 
   8   2   8       31.84       21.58     17.11 o 
   9   2   8      150.83      132.69     24.20 o 
  10   2   8        8.66       20.77     16.29 o 
  11   2   8        0.70       56.72     36.71 o 
  12   2   8      373.59      532.18     70.85 o 
 -17   3   8        7.25       20.78     19.41 o 
 -16   3   8       41.91       63.34     20.13 o 
 -15   3   8        5.05        2.05     12.86 o 
 -14   3   8      401.88      366.82     43.02 o 
 -13   3   8      349.06      443.56     44.49 o 
 -12   3   8       37.38        3.40     20.11 o 
 -11   3   8       19.31       25.34     15.57 o 
 -10   3   8      407.56      396.10     37.57 o 
  -9   3   8       76.16       75.84     18.59 o 
  -8   3   8      413.83      425.39     27.68 o 
  -7   3   8       80.76       93.12     15.16 o 
  -6   3   8      273.37      309.95     26.92 o 
  -5   3   8      494.24      506.90     20.90 o 
  -4   3   8      535.57      538.81     20.82 o 
  -3   3   8      148.51      136.23     12.76 o 
  -2   3   8      147.45      167.02     12.67 o 
  -1   3   8       49.70       43.10      6.80 o 
   0   3   8        0.14        6.99      5.87 o 
   1   3   8        0.11       -4.20      7.20 o 
   2   3   8       75.58       61.29     11.73 o 
   3   3   8     1068.80      988.00     39.37 o 
   4   3   8        0.19       13.16      7.88 o 
   5   3   8      291.94      251.44     23.05 o 
   6   3   8      222.48      212.13     26.82 o 
   7   3   8       80.19       88.66     19.81 o 
   8   3   8      241.16      186.32     29.81 o 
   9   3   8        0.52      -19.88     19.88 o 
  10   3   8       40.74       37.34     23.97 o 
  11   3   8        5.01       41.83     22.67 o 
 -15   4   8      111.92      273.32     71.54 o 
 -14   4   8       22.67        8.35     18.45 o 
 -13   4   8       85.41       86.39     25.47 o 
 -12   4   8        7.16       -6.03     11.74 o 
 -11   4   8      513.85      561.24     49.17 o 
 -10   4   8       23.68       37.08     20.80 o 
  -9   4   8       16.81       20.97      9.20 o 
  -8   4   8      160.55      133.83     38.01 o 
  -7   4   8      434.62      444.44     46.60 o 
  -6   4   8        0.74       15.77     12.48 o 
  -5   4   8       95.95       87.38     17.37 o 
  -4   4   8      747.00      774.98     52.86 o 
  -3   4   8      775.64      723.67     43.11 o 
  -2   4   8       62.62       72.72     16.77 o 
  -1   4   8      129.99      112.66     13.60 o 
   0   4   8      118.61      109.09     14.02 o 
   1   4   8        2.19       -0.46      6.50 o 
   2   4   8        8.39        6.74      6.34 o 
   3   4   8       66.33       77.13     24.88 o 
   4   4   8       63.13       30.35     16.06 o 
   5   4   8       14.60       22.04     13.82 o 
   6   4   8       31.74       10.28     18.17 o 
   7   4   8       13.33       59.34     34.97 o 
   8   4   8       30.61       55.69     21.40 o 
   9   4   8       21.82       24.61     33.56 o 
 -12   5   8       70.61       77.17     26.52 o 
 -11   5   8        2.53       -4.51     13.90 o 
 -10   5   8      116.70       92.91     20.67 o 
  -9   5   8       93.24       79.25     18.02 o 
  -8   5   8       69.01       76.40     19.28 o 
  -7   5   8       82.32       64.27     20.91 o 
  -6   5   8        2.43       35.53     25.43 o 
  -5   5   8        1.90       58.85     49.23 o 
  -4   5   8       66.28      174.92     58.70 o 
  -3   5   8      245.51      284.57     72.18 o 
  -2   5   8       24.38       23.07     12.21 o 
  -1   5   8      161.22      218.36     23.34 o 
   0   5   8        0.01      -15.32     16.50 o 
   1   5   8      107.78      113.01     22.43 o 
   2   5   8       13.54       22.70     16.50 o 
   3   5   8       46.94       31.27     18.11 o 
   4   5   8       87.02       99.36     21.36 o 
   5   5   8        8.23       14.63     15.51 o 
   6   5   8       55.32      137.10     68.07 o 
  -6   6   8       61.16      117.74     41.70 o 
  -5   6   8        0.08        4.40     22.41 o 
  -4   6   8        4.40      -10.06     12.00 o 
  -2   6   8        0.15      -14.59     14.59 o 
  -1   6   8        0.42       38.05     25.95 o 
   0   6   8       13.56       18.98     27.13 o 
 -19   1   9       10.48        4.83     18.43 o 
 -18   1   9        6.50       19.11     21.30 o 
 -17   1   9      412.64      439.18     49.58 o 
 -16   1   9       31.16       23.88     16.33 o 
 -15   1   9     1606.55     1694.64     84.64 o 
 -14   1   9        9.84       14.33     11.92 o 
 -13   1   9      263.83      285.99     34.61 o 
 -12   1   9       41.97       65.37     15.31 o 
 -11   1   9      345.77      415.78     21.70 o 
 -10   1   9      155.85      180.72     14.03 o 
  -9   1   9      246.47      342.34     18.17 o 
  -8   1   9      721.39      737.86     30.60 o 
  -7   1   9     2251.58     2501.01     59.96 o 
  -6   1   9     2456.37     2401.70     56.96 o 
  -5   1   9      691.46      712.19     25.05 o 
  -4   1   9     3081.26     2948.46     67.14 o 
  -3   1   9      503.62      481.53     19.26 o 
  -2   1   9     1358.84     1176.82     29.39 o 
  -1   1   9     2111.61     2012.03     61.21 o 
   0   1   9      612.17      605.27     22.40 o 
   1   1   9        3.60       -0.08      4.36 o 
   2   1   9      372.62      386.82     15.75 o 
   3   1   9      126.00      108.92      8.28 o 
   4   1   9       35.17       43.58      8.34 o 
   5   1   9       23.87       25.83      9.55 o 
   6   1   9       96.85       97.44     16.16 o 
   7   1   9        7.10        7.87      7.85 o 
   8   1   9      500.47      565.89     38.82 o 
   9   1   9      431.92      448.48     39.15 o 
  10   1   9       86.97      112.24     29.41 o 
  11   1   9       90.06       50.54     58.58 o 
  12   1   9      340.96      341.85     79.97 o 
 -19   2   9       59.11       41.57     25.77 o 
 -18   2   9      146.50       97.43     28.61 o 
 -17   2   9      184.93      137.06     32.27 o 
 -16   2   9       91.74       80.33     24.17 o 
 -15   2   9      490.33      461.59     46.70 o 
 -14   2   9      705.65      717.99     47.81 o 
 -13   2   9      123.85       81.40     21.03 o 
 -12   2   9     1345.47     1252.17     61.84 o 
 -11   2   9       85.91      125.48     32.50 o 
 -10   2   9       14.16       19.42     14.59 o 
  -9   2   9      123.70      120.01     19.77 o 
  -8   2   9        0.38       -0.06      3.78 o 
  -7   2   9      506.60      507.73     20.35 o 
  -6   2   9     1288.37     1471.49     47.81 o 
  -5   2   9      620.63      596.10     23.52 o 
  -4   2   9      198.34      167.16     12.35 o 
  -3   2   9        5.19        8.45      4.22 o 
  -2   2   9      217.75      239.40     13.04 o 
  -1   2   9      980.96      983.02     33.86 o 
   0   2   9      676.18      659.68     30.03 o 
   1   2   9       13.50       10.92      5.01 o 
   2   2   9      604.93      532.16     24.58 o 
   3   2   9       11.65       13.93      7.10 o 
   4   2   9       13.50       13.54      8.47 o 
   5   2   9       91.75       88.51     17.59 o 
   6   2   9        6.40        4.21     12.65 o 
   7   2   9        8.53        1.25      8.62 o 
   8   2   9       22.08       30.90     18.81 o 
   9   2   9       24.73       23.29     29.05 o 
  10   2   9       68.31       72.62     24.54 o 
  11   2   9      121.03      139.19     83.00 o 
 -17   3   9       30.63       26.99     16.53 o 
 -16   3   9        0.38       -2.14     14.83 o 
 -15   3   9       25.75       49.90     20.52 o 
 -14   3   9      814.04      769.32     54.97 o 
 -13   3   9        0.42        0.59     22.51 o 
 -12   3   9      359.01      374.51     39.04 o 
 -11   3   9      826.90      820.71     49.71 o 
 -10   3   9      105.44       81.54     16.59 o 
  -9   3   9      353.45      386.95     43.64 o 
  -8   3   9      193.71      188.65     19.59 o 
  -7   3   9       57.62       32.57     10.47 o 
  -6   3   9      638.90      661.89     29.82 o 
  -5   3   9       16.43       19.53      7.19 o 
  -4   3   9      184.65      220.81     17.21 o 
  -3   3   9      328.26      354.16     25.62 o 
  -2   3   9      212.83      216.55     15.94 o 
  -1   3   9      515.54      465.06     23.13 o 
   0   3   9     1192.57     1084.41     39.49 o 
   1   3   9       33.30       33.27     10.27 o 
   2   3   9      487.60      440.70     28.35 o 
   3   3   9      201.63      204.26     20.85 o 
   4   3   9       33.96       22.12      9.52 o 
   5   3   9      107.98       89.37     15.25 o 
   6   3   9        0.40       -7.69     15.83 o 
   7   3   9      133.44      117.38     25.52 o 
   8   3   9       21.43       35.96     17.79 o 
   9   3   9        5.51       15.68     18.99 o 
  10   3   9       34.01       19.18     28.74 o 
 -15   4   9        9.57       -9.39     26.47 o 
 -14   4   9      113.76       76.47     28.09 o 
 -13   4   9      665.17      688.96     58.69 o 
 -12   4   9      143.35      125.71     22.23 o 
 -11   4   9       52.74       48.69     16.91 o 
 -10   4   9       86.65       72.75     17.87 o 
  -9   4   9     1263.44     1402.72     62.80 o 
  -8   4   9       38.05       23.27     12.55 o 
  -7   4   9      207.93      209.17     24.48 o 
  -6   4   9       10.39       17.67     21.80 o 
  -5   4   9       60.27       72.44     13.23 o 
  -4   4   9      551.33      603.63     45.68 o 
  -3   4   9      196.58      207.06     25.90 o 
  -2   4   9      351.67      370.58     27.16 o 
  -1   4   9       14.96       14.44      7.76 o 
   0   4   9       29.55       21.90      7.98 o 
   1   4   9        5.88        4.91      6.31 o 
   2   4   9      354.47      397.27     28.75 o 
   3   4   9        0.17        0.17     10.48 o 
   4   4   9      307.46      337.36     37.77 o 
   5   4   9       19.60       14.58     11.63 o 
   6   4   9       50.39       70.20     20.69 o 
   7   4   9       13.04        6.26     15.39 o 
   8   4   9      127.18      145.01     31.31 o 
 -12   5   9        0.02      -10.51     10.51 o 
 -11   5   9        4.23       14.79     15.16 o 
 -10   5   9      192.32      188.27     26.61 o 
  -9   5   9       16.15        4.40     13.14 o 
  -8   5   9      128.37      147.50     30.47 o 
  -7   5   9        6.02       19.95     12.82 o 
  -6   5   9        1.37      -15.44     15.44 o 
  -5   5   9       39.69       16.23     31.49 o 
  -4   5   9        0.00       18.02     16.20 o 
  -3   5   9        1.00        9.56     11.16 o 
  -2   5   9       48.03       18.83     23.60 o 
  -1   5   9        4.89       19.06     10.13 o 
   0   5   9      233.00      231.90     29.76 o 
   1   5   9       19.58        3.00     10.31 o 
   2   5   9       18.10       11.97     12.97 o 
   3   5   9       38.69       68.39     18.87 o 
   4   5   9        7.23       -7.07     10.55 o 
   5   5   9       63.07       78.69     29.03 o 
  -5   6   9        4.19        9.78     18.04 o 
  -4   6   9       25.16       -1.43     11.13 o 
  -3   6   9       50.31        5.53     30.88 o 
  -2   6   9        0.32       -8.70     19.73 o 
 -20   0  10      138.45      188.91     60.33 o 
 -19   0  10      606.45      718.61    119.18 o 
 -18   0  10      741.58      747.46    115.28 o 
 -17   0  10      396.31      530.58     94.55 o 
 -16   0  10     2271.20     2579.71    190.12 o 
 -15   0  10      325.89      348.26     72.36 o 
 -14   0  10      344.69      462.81     41.62 o 
 -13   0  10      271.14      339.25     34.24 o 
 -12   0  10     2483.34     2895.71     94.71 o 
 -11   0  10       27.88       33.26     14.92 o 
 -10   0  10     3821.91     4707.42    135.29 o 
  -9   0  10      678.99      725.10     37.41 o 
  -8   0  10      158.65      140.58     18.20 o 
  -7   0  10      887.05     1040.85     45.41 o 
  -6   0  10     2581.05     2752.71     91.70 o 
  -5   0  10     3365.56     3221.13    103.59 o 
  -4   0  10     2754.56     2806.38     91.45 o 
  -3   0  10      460.26      466.99     45.71 o 
  -2   0  10      717.81      662.57     40.53 o 
  -1   0  10       77.56      119.45     17.68 o 
   0   0  10     1542.90     1456.12     55.07 o 
   1   0  10     1026.62     1017.23     43.31 o 
   2   0  10     2058.31     1976.46     58.19 o 
   3   0  10     1515.45     1479.08     48.51 o 
   4   0  10     1674.69     1498.36     50.52 o 
   5   0  10     2627.44     2496.51     75.13 o 
   6   0  10       16.45       -1.17     10.42 o 
   7   0  10      248.64      289.08     35.62 o 
   8   0  10      206.98      175.03     44.96 o 
   9   0  10      192.34      193.32     52.10 o 
  10   0  10      293.31      238.88     60.52 o 
  11   0  10       82.72       43.63     36.03 o 
  12   0  10       70.77       63.82     32.31 o 
 -19   1  10       24.80       17.24     19.33 o 
 -18   1  10        4.58        9.44     17.36 o 
 -17   1  10       15.62       17.99     16.51 o 
 -16   1  10        9.60        9.74     14.51 o 
 -15   1  10       66.78       33.81     14.09 o 
 -14   1  10        9.42        8.71      9.22 o 
 -13   1  10     1649.30     1769.53     67.25 o 
 -12   1  10      437.91      452.70     31.25 o 
 -11   1  10       45.45       48.11      9.26 o 
 -10   1  10        0.42        3.90      4.79 o 
  -9   1  10       85.88      104.36     12.38 o 
  -8   1  10     1374.17     1548.48     42.63 o 
  -7   1  10      108.60      141.61     11.81 o 
  -6   1  10       68.11       66.73      8.79 o 
  -5   1  10     1395.60     1535.79     44.13 o 
  -4   1  10      110.46      157.35     14.49 o 
  -3   1  10       38.28       30.62      6.20 o 
  -2   1  10      270.84      303.88     15.74 o 
  -1   1  10      412.42      396.84     17.03 o 
   0   1  10      562.81      587.25     22.74 o 
   1   1  10      452.97      481.67     20.92 o 
   2   1  10      666.85      613.60     20.18 o 
   3   1  10       91.68       97.31      9.61 o 
   4   1  10      164.82      156.92     15.85 o 
   5   1  10      157.35      140.49     18.21 o 
   6   1  10       71.08       68.31     13.11 o 
   7   1  10        0.28       -6.68     12.84 o 
   8   1  10       19.25       27.95     13.15 o 
   9   1  10        0.40      -10.71     12.80 o 
  10   1  10      757.28      760.81     56.86 o 
  11   1  10        6.86       30.53     38.50 o 
 -19   2  10       30.68       42.85     22.30 o 
 -18   2  10        6.47       13.92     17.19 o 
 -17   2  10        3.35        1.38     14.54 o 
 -16   2  10       79.02       92.34     24.93 o 
 -15   2  10        0.13        8.87     12.53 o 
 -14   2  10      640.94      688.70     51.66 o 
 -13   2  10       66.79       89.99     26.23 o 
 -12   2  10      177.99      167.95     22.55 o 
 -11   2  10      972.42      997.12     45.84 o 
 -10   2  10      391.92      439.09     35.79 o 
  -9   2  10       75.43       58.74     12.63 o 
  -8   2  10       29.46       17.50      5.35 o 
  -7   2  10      144.59      110.36     10.75 o 
  -6   2  10      944.62     1003.47     37.06 o 
  -5   2  10     2496.37     2451.46     59.85 o 
  -4   2  10      451.53      433.46     18.63 o 
  -3   2  10       52.75       57.31      8.33 o 
  -2   2  10      208.26      249.25     21.79 o 
  -1   2  10      441.63      375.76     19.19 o 
   0   2  10      393.97      381.17     20.28 o 
   1   2  10       15.63       13.94      6.38 o 
   2   2  10       24.36       19.73      8.23 o 
   3   2  10      196.28      217.44     20.27 o 
   4   2  10      254.23      257.17     33.14 o 
   5   2  10       41.33        9.14      8.79 o 
   6   2  10      324.87      353.93     30.38 o 
   7   2  10       96.89       94.80     17.11 o 
   8   2  10      114.53      110.32     23.87 o 
   9   2  10       26.96       40.99     17.65 o 
  10   2  10      210.57      195.62     34.89 o 
  11   2  10       13.98       11.70     17.93 o 
 -17   3  10       15.59        3.01     23.33 o 
 -16   3  10        0.01       -2.05     12.84 o 
 -15   3  10       44.94       68.35     22.25 o 
 -14   3  10       15.99      -18.30     26.17 o 
 -13   3  10       21.29       32.50     13.51 o 
 -12   3  10      703.47      710.51     43.38 o 
 -11   3  10      556.03      554.68     39.82 o 
 -10   3  10       43.08       22.84     12.28 o 
  -9   3  10      114.28       94.33     16.17 o 
  -8   3  10       65.79       59.37     13.57 o 
  -7   3  10      146.80      114.75     17.69 o 
  -6   3  10      285.59      326.79     39.29 o 
  -5   3  10      119.66      114.36     13.20 o 
  -4   3  10      568.97      506.03     23.74 o 
  -3   3  10        0.01        3.02      4.96 o 
  -2   3  10      390.44      394.26     32.25 o 
  -1   3  10     1003.19      812.81     38.94 o 
   0   3  10     1502.81     1383.71     66.48 o 
   1   3  10      235.61      262.28     22.85 o 
   2   3  10     1011.68      986.73     40.18 o 
   3   3  10      477.32      469.63     31.00 o 
   4   3  10       87.99       61.35     13.11 o 
   5   3  10      196.15      178.06     20.92 o 
   6   3  10        1.38       -1.96     13.42 o 
   7   3  10       17.50       20.02     44.83 o 
   8   3  10       15.10       -5.97     17.57 o 
   9   3  10       42.83       20.43     20.14 o 
  10   3  10        0.28        5.55     49.57 o 
 -16   4  10       36.03        7.56     57.80 o 
 -15   4  10       19.65       11.90     14.77 o 
 -14   4  10       29.59       17.98     14.90 o 
 -13   4  10        0.23       -6.83     10.32 o 
 -12   4  10        8.03       -5.69      9.75 o 
 -11   4  10       62.26       39.73     10.07 o 
 -10   4  10      831.28      934.78     47.65 o 
  -9   4  10      427.28      498.96     37.34 o 
  -8   4  10       17.00       16.57     10.44 o 
  -7   4  10       29.15        6.67     10.91 o 
  -6   4  10       16.34       28.80     11.29 o 
  -5   4  10      110.63       74.76     17.72 o 
  -4   4  10       43.19       33.38     10.06 o 
  -3   4  10      575.16      569.42     31.13 o 
  -2   4  10        0.67       -1.22      6.65 o 
  -1   4  10      121.86      117.97     23.76 o 
   0   4  10        0.12       12.61     11.50 o 
   1   4  10        5.77       14.29      8.42 o 
   2   4  10        0.19       -0.75      8.42 o 
   3   4  10        1.50        4.07     12.38 o 
   4   4  10       93.63      100.87     22.43 o 
   5   4  10      109.13       62.27     20.23 o 
   6   4  10       28.51       12.99     15.84 o 
   7   4  10       29.75       13.72     16.04 o 
   8   4  10        5.85        4.94     21.89 o 
 -12   5  10       11.79       -9.63     17.30 o 
 -11   5  10        6.02       -5.48     14.30 o 
 -10   5  10        6.70       30.65     20.86 o 
  -9   5  10       43.68       69.73     18.63 o 
  -8   5  10      162.03      160.87     28.67 o 
  -7   5  10      416.03      472.59     57.37 o 
  -6   5  10        0.12        5.87     16.81 o 
  -5   5  10        8.81       -5.18      9.95 o 
  -4   5  10      233.75      223.57     31.82 o 
  -3   5  10        3.08       62.48     34.23 o 
  -2   5  10      568.83      695.25     60.46 o 
  -1   5  10        3.88       17.92     11.61 o 
   0   5  10      251.33      327.78     35.97 o 
   1   5  10        7.47       27.32     33.90 o 
   2   5  10       83.45      110.04     23.99 o 
   3   5  10        6.86       11.92     13.58 o 
   4   5  10        9.69      -18.03     18.03 o 
 -20   1  11      856.70      917.15     96.07 o 
 -19   1  11       98.46      108.76     33.89 o 
 -18   1  11      800.88      866.34    122.50 o 
 -17   1  11       59.70       49.68     20.68 o 
 -16   1  11      367.44      375.40     37.02 o 
 -15   1  11      134.11      162.70     23.24 o 
 -14   1  11     1296.34     1313.53     56.46 o 
 -13   1  11      551.32      622.88     37.87 o 
 -12   1  11       78.42       65.75     13.88 o 
 -11   1  11      558.27      632.56     26.64 o 
 -10   1  11     1163.10     1258.20     36.84 o 
  -9   1  11      511.55      512.92     22.57 o 
  -8   1  11     1207.29     1319.17     38.49 o 
  -7   1  11      164.28      137.21     12.32 o 
  -6   1  11     2814.27     2847.71     67.19 o 
  -5   1  11      392.56      379.25     19.24 o 
  -4   1  11     1384.24     1471.67     43.44 o 
  -3   1  11      645.31      611.08     22.10 o 
  -2   1  11       26.12       10.69      4.58 o 
  -1   1  11      203.39      211.67     14.19 o 
   0   1  11     1138.89      909.44     30.49 o 
   1   1  11       92.91       67.06     10.19 o 
   2   1  11      110.69       84.98     14.14 o 
   3   1  11       52.52       59.78     11.18 o 
   4   1  11     1139.79     1071.93     39.52 o 
   5   1  11        3.13        3.86      8.12 o 
   6   1  11     1735.00     1733.60     56.65 o 
   7   1  11       15.64       -7.35      8.97 o 
   8   1  11        0.53       13.27     13.69 o 
   9   1  11       81.65       82.07     35.31 o 
  10   1  11       74.92       89.20     46.78 o 
  11   1  11       58.77       79.32     53.33 o 
 -19   2  11       95.05       67.76     21.65 o 
 -18   2  11       50.25       50.44     19.21 o 
 -17   2  11      166.82      156.73     25.15 o 
 -16   2  11        8.24       25.58     12.86 o 
 -15   2  11       20.18       20.16     11.72 o 
 -14   2  11      306.60      339.76     33.08 o 
 -13   2  11      331.86      330.23     32.46 o 
 -12   2  11     1202.55     1229.34     54.12 o 
 -11   2  11       63.25       53.32     13.71 o 
 -10   2  11       49.83       50.96     13.83 o 
  -9   2  11        1.60        7.83      9.98 o 
  -8   2  11       18.04       19.37      9.47 o 
  -7   2  11      491.71      502.56     21.07 o 
  -6   2  11       12.31        7.04      5.09 o 
  -5   2  11      213.31      226.40     15.54 o 
  -4   2  11      292.35      271.32     16.17 o 
  -3   2  11       10.64       12.36      5.13 o 
  -2   2  11      564.90      496.81     23.67 o 
  -1   2  11      663.06      614.16     27.47 o 
   0   2  11       17.81       15.42      6.70 o 
   1   2  11      172.32      223.20     20.54 o 
   2   2  11      127.00      136.31     16.45 o 
   3   2  11      179.64      154.09     18.29 o 
   4   2  11        1.92       15.20     10.10 o 
   5   2  11       47.57       60.17     13.31 o 
   6   2  11       70.43       31.40     12.27 o 
   7   2  11      166.51      139.27     21.47 o 
   8   2  11        0.26      -12.05     20.29 o 
   9   2  11       66.92       53.01     24.08 o 
  10   2  11       75.56       74.81     29.98 o 
 -18   3  11       83.54       60.25     24.92 o 
 -17   3  11       83.79       85.56     22.03 o 
 -16   3  11      111.29      104.90     29.93 o 
 -15   3  11       54.73       70.01     18.29 o 
 -14   3  11      463.89      514.95     44.01 o 
 -13   3  11       13.03       22.41     19.31 o 
 -12   3  11      119.14       93.66     18.72 o 
 -11   3  11       94.29       68.40     17.34 o 
 -10   3  11       40.47       21.36     12.83 o 
  -9   3  11      232.63      232.80     29.52 o 
  -8   3  11      140.53      141.62     21.31 o 
  -7   3  11        5.35        3.77      7.85 o 
  -6   3  11      143.68      154.03     17.16 o 
  -5   3  11       77.09       66.72     11.32 o 
  -4   3  11       19.13       20.54      7.32 o 
  -3   3  11      207.36      228.01     22.04 o 
  -2   3  11     3371.32     3327.32    101.27 o 
  -1   3  11       84.61       83.80     14.21 o 
   0   3  11      426.05      397.64     26.63 o 
   1   3  11      890.16      733.24     33.39 o 
   2   3  11     1080.58     1072.48     43.53 o 
   3   3  11       25.39       22.59      9.68 o 
   4   3  11       88.71       96.31     16.16 o 
   5   3  11        0.01        1.92     13.23 o 
   6   3  11       15.92       28.61     16.81 o 
   7   3  11       76.48       84.81     22.58 o 
   8   3  11        5.50       12.48     22.61 o 
   9   3  11        7.29       15.99     19.66 o 
 -16   4  11       34.29       13.47     16.03 o 
 -15   4  11       46.83       52.89     22.30 o 
 -14   4  11      126.21      136.28     25.77 o 
 -13   4  11       61.91       55.33     18.00 o 
 -12   4  11       38.37       44.53     15.51 o 
 -11   4  11       76.63       24.49     10.62 o 
 -10   4  11       31.40       19.73     13.54 o 
  -9   4  11      150.38      134.33     21.23 o 
  -8   4  11      205.19      215.26     26.22 o 
  -7   4  11        5.04       -4.97     10.40 o 
  -6   4  11      238.18      234.82     27.40 o 
  -5   4  11       46.32       86.66     41.96 o 
  -4   4  11       27.23       25.86     10.22 o 
  -3   4  11        2.72        7.46      7.52 o 
  -2   4  11      377.64      392.04     30.29 o 
  -1   4  11       53.11       61.45     12.92 o 
   0   4  11        0.49        7.53      7.64 o 
   1   4  11      646.32      762.03     40.23 o 
   2   4  11       81.27      116.95     23.00 o 
   3   4  11       11.04        1.97     11.57 o 
   4   4  11       81.96       24.43     17.31 o 
   5   4  11       52.52       57.91     18.85 o 
   6   4  11        0.41       12.50     15.80 o 
   7   4  11       58.87       79.35     32.41 o 
 -12   5  11       17.98        1.09     13.59 o 
 -11   5  11      128.65      102.86     24.69 o 
 -10   5  11       22.94       48.09     17.89 o 
  -9   5  11        6.81      -15.34     15.34 o 
  -8   5  11       96.66       89.66     23.38 o 
  -7   5  11       11.48       53.92     47.89 o 
  -6   5  11       23.57       36.56     35.27 o 
  -5   5  11        5.08       27.51     16.15 o 
  -4   5  11        1.62       40.99     23.93 o 
  -3   5  11      101.94      104.34     21.18 o 
  -2   5  11       20.13       25.67     14.56 o 
  -1   5  11       28.25       25.92     13.42 o 
   0   5  11       60.56       39.75     41.14 o 
   1   5  11        2.01        6.99     14.72 o 
   2   5  11       19.63       78.58     30.33 o 
   3   5  11       36.10       31.96     16.89 o 
   4   5  11       25.94       14.39     21.27 o 
 -20   0  12       36.15       35.01     33.21 o 
 -19   0  12       71.70       75.13     38.15 o 
 -18   0  12        0.08        4.61     21.69 o 
 -17   0  12       10.23       55.54     35.50 o 
 -16   0  12      611.37      810.72    114.88 o 
 -15   0  12      131.43      127.96     23.54 o 
 -14   0  12       63.03       67.30     21.23 o 
 -13   0  12     1104.97     1249.29     60.07 o 
 -12   0  12      313.39      388.51     29.10 o 
 -11   0  12      129.10      101.89     16.29 o 
 -10   0  12      961.85     1063.92     50.19 o 
  -9   0  12     1409.11     1730.12     68.56 o 
  -8   0  12      116.02      131.92     18.14 o 
  -7   0  12      789.47      814.06     66.67 o 
  -6   0  12     3792.23     3791.89    122.47 o 
  -5   0  12       46.85       42.53     11.79 o 
  -4   0  12      523.60      400.67     26.27 o 
  -3   0  12     1227.92     1133.24     61.02 o 
  -2   0  12     6736.54     6834.46    256.47 o 
  -1   0  12      716.43      825.15     48.76 o 
   0   0  12      401.35      312.31     24.59 o 
   1   0  12       13.16       17.94      9.53 o 
   2   0  12       60.55       37.54     12.27 o 
   3   0  12       99.35      111.57     15.38 o 
   4   0  12      134.77      113.75     21.23 o 
   5   0  12      344.66      441.67     39.59 o 
   6   0  12      157.09      205.03     46.61 o 
   7   0  12      476.72      636.35     91.38 o 
   8   0  12       84.17       89.24     37.92 o 
   9   0  12       22.26       57.18     28.72 o 
  10   0  12      175.24      128.46     50.36 o 
 -20   1  12       21.31        2.61     19.83 o 
 -19   1  12      121.32      120.23     35.64 o 
 -18   1  12        5.00       18.00     18.99 o 
 -17   1  12        6.18       -0.39     11.08 o 
 -16   1  12      394.40      433.29     39.11 o 
 -15   1  12       24.36       17.68     11.97 o 
 -14   1  12      150.54      192.46     25.46 o 
 -13   1  12       80.08       80.58     16.60 o 
 -12   1  12       43.82       32.17      9.04 o 
 -11   1  12      570.64      586.83     25.03 o 
 -10   1  12     2107.53     2295.57     60.57 o 
  -9   1  12      118.91      139.80     13.61 o 
  -8   1  12       16.84        8.07      5.29 o 
  -7   1  12        8.33       13.01      5.59 o 
  -6   1  12       60.94       52.03      8.60 o 
  -5   1  12      901.93      976.29     33.53 o 
  -4   1  12       11.20        8.32      6.35 o 
  -3   1  12     1037.14      969.02     30.17 o 
  -2   1  12        3.62        9.89      5.04 o 
  -1   1  12        0.80        3.85      5.11 o 
   0   1  12        2.33        1.08      4.47 o 
   1   1  12       30.63       21.86      8.18 o 
   2   1  12      182.54      176.04     17.91 o 
   3   1  12      382.05      398.56     26.97 o 
   4   1  12      522.01      487.13     28.87 o 
   5   1  12       15.48       17.94     11.03 o 
   6   1  12        3.04       -0.18     10.51 o 
   7   1  12      292.20      309.15     36.37 o 
   8   1  12        0.36       -7.38     15.35 o 
   9   1  12       82.69      108.97     40.42 o 
 -19   2  12       12.90       29.04     17.78 o 
 -18   2  12       32.40       27.68     16.00 o 
 -17   2  12        2.84       15.23     11.64 o 
 -16   2  12       79.17       80.28     17.91 o 
 -15   2  12      249.23      207.03     47.12 o 
 -14   2  12        0.83        8.18     11.50 o 
 -13   2  12      273.25      223.37     27.00 o 
 -12   2  12      203.26      211.03     26.20 o 
 -11   2  12       65.27       35.21     12.27 o 
 -10   2  12      364.70      403.61     31.42 o 
  -9   2  12      325.80      330.62     21.30 o 
  -8   2  12     1010.92      898.11     32.67 o 
  -7   2  12       44.56       21.30     12.11 o 
  -6   2  12      703.96      656.33     26.79 o 
  -5   2  12       87.29       76.82     10.58 o 
  -4   2  12      876.97      835.90     28.29 o 
  -3   2  12       71.98       74.35      9.25 o 
  -2   2  12        2.09        6.72      6.80 o 
  -1   2  12        0.66       -1.72      6.15 o 
   0   2  12     1732.52     1666.39     60.85 o 
   1   2  12        0.03        0.99      6.02 o 
   2   2  12      287.36      276.68     22.40 o 
   3   2  12       16.11       -8.08      9.12 o 
   4   2  12      127.42      125.46     17.15 o 
   5   2  12      382.31      402.01     29.00 o 
   6   2  12       10.15        2.40     10.58 o 
   7   2  12        4.54       16.72     15.52 o 
   8   2  12        4.64       13.69     14.91 o 
   9   2  12      117.99      110.01     33.85 o 
 -18   3  12        0.68       23.25     16.00 o 
 -17   3  12      308.89      356.86     45.09 o 
 -16   3  12       17.91        8.56     26.91 o 
 -15   3  12       19.91       37.68     15.81 o 
 -14   3  12      784.34      750.81     48.59 o 
 -13   3  12       12.58       15.65      9.21 o 
 -12   3  12      586.42      615.78     40.33 o 
 -11   3  12        0.01        7.49     10.72 o 
 -10   3  12      370.49      354.81     31.19 o 
  -9   3  12        5.82       -7.99      7.99 o 
  -8   3  12       28.35       47.83     16.67 o 
  -7   3  12      151.89      146.34     21.16 o 
  -6   3  12      212.73      217.57     19.26 o 
  -5   3  12      290.69      303.17     20.96 o 
  -4   3  12        1.54        3.72     10.88 o 
  -3   3  12     2450.61     2392.40     79.13 o 
  -2   3  12       13.62       15.87      9.02 o 
  -1   3  12      356.16      371.07     27.84 o 
   0   3  12      923.17      901.06     38.22 o 
   1   3  12      120.96      130.98     17.79 o 
   2   3  12       66.82       62.68     13.37 o 
   3   3  12      105.53      130.26     19.42 o 
   4   3  12      102.50      115.16     18.06 o 
   5   3  12       44.10       35.42     16.88 o 
   6   3  12       83.64       62.98     23.02 o 
   7   3  12       14.64       23.68     33.47 o 
   8   3  12       23.25       23.26     20.83 o 
 -16   4  12        4.98       21.38     15.63 o 
 -15   4  12       49.07       60.69     19.20 o 
 -14   4  12       13.91        7.41     13.44 o 
 -13   4  12       17.26       19.33     12.93 o 
 -12   4  12       38.37       48.05     16.77 o 
 -11   4  12        7.37       -0.72      9.03 o 
 -10   4  12      416.33      474.88     39.50 o 
  -9   4  12      206.26      187.35     26.62 o 
  -8   4  12       34.56       37.40     14.56 o 
  -7   4  12      209.72      220.48     32.73 o 
  -6   4  12       53.62       69.56     46.52 o 
  -5   4  12      193.74      182.59     24.08 o 
  -4   4  12       80.08      110.83     17.20 o 
  -3   4  12        0.18       10.52      9.20 o 
  -2   4  12        2.88       -0.42      7.62 o 
  -1   4  12       38.20       -1.31     21.15 o 
   0   4  12       78.66       90.92     17.95 o 
   1   4  12       59.12       50.88     13.42 o 
   2   4  12        1.87       28.28     16.00 o 
   3   4  12      311.20      251.16     35.42 o 
   4   4  12       72.21       87.34     23.16 o 
   5   4  12        9.74        4.39     17.96 o 
   6   4  12        3.26        4.60     16.97 o 
 -12   5  12      162.24      223.87     36.43 o 
 -11   5  12        2.53       11.92     15.23 o 
 -10   5  12       48.02       65.70     23.59 o 
  -9   5  12       41.47       28.16     19.05 o 
  -8   5  12      310.90      330.03     68.24 o 
  -7   5  12      233.57      231.01     33.22 o 
  -6   5  12       11.68       31.02     19.68 o 
  -5   5  12       60.88      107.20     24.61 o 
  -4   5  12       16.50       22.00     15.36 o 
  -3   5  12       13.50       27.41     14.57 o 
  -2   5  12       19.92       22.19     11.77 o 
  -1   5  12       45.75       44.56     28.80 o 
   0   5  12       21.22       26.78     33.54 o 
   1   5  12      102.21       90.49     37.53 o 
   2   5  12      448.65      610.11     54.64 o 
   3   5  12      213.39      237.78     48.89 o 
 -20   1  13      181.66      230.87     50.15 o 
 -19   1  13       12.48       37.29     23.46 o 
 -18   1  13      178.38      163.96     29.79 o 
 -17   1  13       62.62       67.49     18.24 o 
 -16   1  13      205.62      189.55     26.42 o 
 -15   1  13       13.33        7.56     11.63 o 
 -14   1  13     1379.74     1441.21     60.04 o 
 -13   1  13      586.56      669.28     38.20 o 
 -12   1  13     2463.24     2650.09     75.73 o 
 -11   1  13      108.43      130.34     14.27 o 
 -10   1  13     1168.62     1114.59     37.11 o 
  -9   1  13      227.99      249.77     18.29 o 
  -8   1  13      170.90      183.77     15.64 o 
  -7   1  13      195.19      251.44     17.33 o 
  -6   1  13      582.78      513.07     24.36 o 
  -5   1  13      506.11      646.39     29.85 o 
  -4   1  13      617.40      546.60     24.28 o 
  -3   1  13      112.28      111.60     11.46 o 
  -2   1  13        1.42       15.17      5.78 o 
  -1   1  13       37.61       27.91      7.47 o 
   0   1  13      121.54      120.90     15.59 o 
   1   1  13      484.58      474.56     28.98 o 
   2   1  13      175.96      175.36     17.72 o 
   3   1  13     1040.01     1020.49     38.92 o 
   4   1  13      136.71      131.69     16.90 o 
   5   1  13       24.86       51.36     14.11 o 
   6   1  13       10.27      -12.41     12.41 o 
   7   1  13       70.86       78.85     20.45 o 
   8   1  13       63.82      100.49     26.00 o 
   9   1  13       71.24      117.58     65.08 o 
 -19   2  13       11.38        4.61     12.99 o 
 -18   2  13      113.76       86.36     21.16 o 
 -17   2  13       59.44       55.14     16.95 o 
 -16   2  13        1.60        7.37     13.12 o 
 -15   2  13      736.66      742.52     52.62 o 
 -14   2  13      232.32      242.80     29.04 o 
 -13   2  13       42.79       17.07     11.90 o 
 -12   2  13      291.97      274.78     28.57 o 
 -11   2  13      180.01      123.81     19.38 o 
 -10   2  13       79.81       54.41     12.56 o 
  -9   2  13       10.09        6.32      8.55 o 
  -8   2  13       75.87       74.24     11.37 o 
  -7   2  13      173.06      161.63     17.09 o 
  -6   2  13      332.39      321.92     22.58 o 
  -5   2  13        0.69       10.51      5.62 o 
  -4   2  13      199.28      172.61     15.32 o 
  -3   2  13     1266.78     1330.46     51.16 o 
  -2   2  13        1.23        9.82     10.46 o 
  -1   2  13        0.13        7.23      7.44 o 
   0   2  13        0.12       -7.32     10.68 o 
   1   2  13      925.03      850.72     34.22 o 
   2   2  13       47.00       51.90     11.72 o 
   3   2  13      143.28      140.61     17.43 o 
   4   2  13      151.63      144.99     25.86 o 
   5   2  13        2.82       22.50     11.52 o 
   6   2  13      205.33      197.21     32.90 o 
   7   2  13       79.15       76.64     22.80 o 
   8   2  13        7.83       19.57     30.57 o 
   9   2  13       17.17       26.44     23.57 o 
 -18   3  13      128.79      145.05     27.91 o 
 -17   3  13      170.35      221.72     31.64 o 
 -16   3  13      176.87      117.22     37.74 o 
 -15   3  13       28.41       55.97     28.76 o 
 -14   3  13        4.13        4.02     10.69 o 
 -13   3  13       68.11       70.54     16.77 o 
 -12   3  13      333.03      326.22     32.12 o 
 -11   3  13      136.47      120.11     20.35 o 
 -10   3  13       81.60      107.54     18.16 o 
  -9   3  13       38.57       26.33     12.05 o 
  -8   3  13      534.02      555.39     53.07 o 
  -7   3  13       79.31       46.76     11.48 o 
  -6   3  13       90.31       77.93     12.35 o 
  -5   3  13       71.61       68.51     19.79 o 
  -4   3  13      133.06      175.43     22.44 o 
  -3   3  13      106.70      116.99     18.22 o 
  -2   3  13        3.46       -4.53      7.26 o 
  -1   3  13       55.14       78.66     15.32 o 
   0   3  13      517.98      560.23     30.34 o 
   1   3  13      175.17      194.42     19.31 o 
   2   3  13       32.15       37.64     11.43 o 
   3   3  13       69.92       43.44     17.23 o 
   4   3  13      111.72       93.17     34.53 o 
   5   3  13      161.00      188.68     31.37 o 
   6   3  13        7.30       15.88     15.00 o 
   7   3  13       45.70       49.14     22.44 o 
 -16   4  13       51.28       24.26     17.82 o 
 -15   4  13      117.66      129.33     24.87 o 
 -14   4  13       26.38       21.39     13.07 o 
 -13   4  13       18.15        2.23     12.56 o 
 -12   4  13        3.59       11.19     11.68 o 
 -11   4  13       40.85       26.87     14.85 o 
 -10   4  13       14.67       21.00     12.26 o 
  -9   4  13       79.88       78.90     20.73 o 
  -8   4  13       18.70       33.78     16.04 o 
  -7   4  13       79.23       91.24     23.98 o 
  -6   4  13       23.73       42.22     24.57 o 
  -5   4  13      228.96      229.28     63.22 o 
  -4   4  13       96.08       86.88     16.30 o 
  -3   4  13       81.34      102.34     15.87 o 
  -2   4  13      328.62      327.71     30.51 o 
  -1   4  13      267.82      276.74     28.29 o 
   0   4  13        1.31        3.83     13.47 o 
   1   4  13      144.04      151.26     25.01 o 
   2   4  13      241.30      243.74     33.12 o 
   3   4  13        0.54        3.27     17.48 o 
   4   4  13      311.74      301.20     42.29 o 
   5   4  13        0.35      -14.09     14.85 o 
 -12   5  13      149.43      249.52     39.40 o 
 -11   5  13        0.96      -10.85     15.90 o 
 -10   5  13       43.83       17.04     24.80 o 
  -9   5  13       81.68       82.20     35.13 o 
  -8   5  13      460.84      620.55     57.35 o 
  -7   5  13       35.91       31.26     20.45 o 
  -6   5  13       54.00       33.79     32.50 o 
  -5   5  13        7.93       21.60     15.43 o 
  -4   5  13        1.21      -12.62     21.26 o 
  -3   5  13        1.93        7.95     11.24 o 
  -2   5  13       69.08       82.79     17.53 o 
  -1   5  13       27.81       53.11     15.95 o 
   0   5  13       20.08        2.55     14.40 o 
   1   5  13       86.25      115.85     36.16 o 
   2   5  13       54.05       24.25     36.61 o 
 -20   0  14      204.05      169.00     62.29 o 
 -19   0  14      637.84      834.01    127.54 o 
 -18   0  14       12.23       36.23     31.06 o 
 -17   0  14      511.44      509.73     91.00 o 
 -16   0  14      994.22     1089.16    109.95 o 
 -15   0  14      339.58      440.02     62.07 o 
 -14   0  14     1014.32     1120.88     56.91 o 
 -13   0  14       96.52      166.05     25.17 o 
 -12   0  14     1843.59     2011.75     81.40 o 
 -11   0  14      628.99      670.49     41.45 o 
 -10   0  14     1732.03     1701.93     70.68 o 
  -9   0  14      181.61      215.33     25.02 o 
  -8   0  14      466.54      465.51     31.89 o 
  -7   0  14      795.00      794.15     62.73 o 
  -6   0  14      457.00      492.13     31.23 o 
  -5   0  14     6699.03     7320.45    292.89 o 
  -4   0  14       84.53       53.75     15.10 o 
  -3   0  14     1137.51     1069.08     62.32 o 
  -2   0  14      102.04      101.10     24.21 o 
  -1   0  14      668.64      693.18     45.90 o 
   0   0  14        7.02       -0.14     10.13 o 
   1   0  14      747.31      675.86     39.01 o 
   2   0  14       43.14       29.01     11.55 o 
   3   0  14      133.21      168.58     33.52 o 
   4   0  14     1195.73     1053.46    100.89 o 
   5   0  14      760.29      697.19     98.00 o 
   6   0  14       52.40       26.27     22.14 o 
   7   0  14       63.89       72.31     33.34 o 
   8   0  14       72.19       29.80     36.11 o 
   9   0  14       27.95       -4.25     32.10 o 
 -20   1  14       11.93       11.26     18.52 o 
 -19   1  14        8.06        9.14     17.49 o 
 -18   1  14       37.04       32.20     15.86 o 
 -17   1  14       16.26       22.85     18.13 o 
 -16   1  14       54.80       33.26     14.10 o 
 -15   1  14       47.57       31.19     13.32 o 
 -14   1  14       40.32       47.72     13.65 o 
 -13   1  14      542.47      521.33     35.18 o 
 -12   1  14       34.75       29.97     11.05 o 
 -11   1  14      703.79      687.24     32.46 o 
 -10   1  14      367.81      382.70     22.86 o 
  -9   1  14       34.80       20.13      7.83 o 
  -8   1  14      527.25      528.34     23.56 o 
  -7   1  14        0.10       -0.84      4.97 o 
  -6   1  14      247.16      293.35     22.30 o 
  -5   1  14      115.66      122.11     14.36 o 
  -4   1  14        1.93        3.61      5.20 o 
  -3   1  14       67.45       84.29     10.95 o 
  -2   1  14      133.28      176.67     16.00 o 
  -1   1  14      491.14      554.61     28.82 o 
   0   1  14       50.12       44.14     11.88 o 
   1   1  14      421.51      434.24     30.47 o 
   2   1  14      174.88      181.65     21.29 o 
   3   1  14      119.25       87.57     21.88 o 
   4   1  14      124.82      141.63     17.93 o 
   5   1  14        1.49        7.44     10.25 o 
   6   1  14        7.58        1.06     12.32 o 
   7   1  14        2.54       -8.02     37.36 o 
   8   1  14      155.10      147.17     29.80 o 
   9   1  14       54.91      180.97     61.79 o 
 -19   2  14       20.07       12.31     15.72 o 
 -18   2  14      178.69      122.51     24.30 o 
 -17   2  14      371.33      339.63     35.98 o 
 -16   2  14      386.87      371.70     37.62 o 
 -15   2  14      560.66      560.01     45.05 o 
 -14   2  14       69.36       85.03     18.71 o 
 -13   2  14      178.17      221.68     32.42 o 
 -12   2  14      618.35      637.64     38.10 o 
 -11   2  14      102.03       96.49     17.45 o 
 -10   2  14      809.78      840.41     47.12 o 
  -9   2  14      111.62      137.79     15.41 o 
  -8   2  14      188.24      192.82     17.65 o 
  -7   2  14       79.02       78.20     12.85 o 
  -6   2  14      187.98      175.71     18.16 o 
  -5   2  14      365.11      347.43     21.89 o 
  -4   2  14      427.90      434.46     28.25 o 
  -3   2  14      601.47      645.85     33.77 o 
  -2   2  14       41.83       21.91     13.91 o 
  -1   2  14     2921.36     2957.57    103.42 o 
   0   2  14      353.80      322.60     25.71 o 
   1   2  14       20.35       14.93      9.31 o 
   2   2  14      208.82      234.19     22.16 o 
   3   2  14       59.38       64.98     13.24 o 
   4   2  14       82.67       88.09     15.95 o 
   5   2  14      114.62      118.43     19.12 o 
   6   2  14      198.57      166.13     23.31 o 
   7   2  14       21.55      -25.44     37.66 o 
   8   2  14       75.67       32.86     23.29 o 
 -18   3  14       68.83       35.79     18.82 o 
 -17   3  14       68.72       61.59     20.54 o 
 -16   3  14        3.24        5.28     20.22 o 
 -15   3  14       52.98       80.33     21.20 o 
 -14   3  14       79.32       52.80     26.04 o 
 -13   3  14      337.13      306.85     32.76 o 
 -12   3  14        0.53       -1.72      7.71 o 
 -11   3  14       95.73       92.85     22.83 o 
 -10   3  14       90.32       70.49     15.40 o 
  -9   3  14      279.53      227.92     28.46 o 
  -8   3  14      423.46      318.61     32.68 o 
  -7   3  14       49.34       50.75     11.59 o 
  -6   3  14      241.81      261.33     25.27 o 
  -5   3  14      136.26      142.70     19.32 o 
  -4   3  14      299.09      327.51     32.83 o 
  -3   3  14       76.36       63.42     16.38 o 
  -2   3  14      165.81      186.37     22.10 o 
  -1   3  14       26.45        5.92     10.91 o 
   0   3  14       84.21       94.67     16.61 o 
   1   3  14        1.42       -6.16      8.12 o 
   2   3  14        6.88       22.17     10.66 o 
   3   3  14      102.78       77.72     18.58 o 
   4   3  14       37.11       40.32     13.73 o 
   5   3  14       34.14       38.86     16.18 o 
   6   3  14        1.76       -6.28     15.84 o 
   7   3  14       67.99       44.75     14.42 o 
 -16   4  14      259.96      263.27     40.13 o 
 -15   4  14       86.39       57.53     18.28 o 
 -14   4  14        8.45       25.04     13.79 o 
 -13   4  14       23.21       22.46     14.46 o 
 -12   4  14       71.17       29.83     15.42 o 
 -11   4  14      384.68      366.41     35.26 o 
 -10   4  14      251.84      256.33     30.79 o 
  -9   4  14       38.88       31.91     22.96 o 
  -8   4  14        3.67        9.30      9.96 o 
  -7   4  14        1.60       22.70     12.98 o 
  -6   4  14        0.04       -3.04     14.65 o 
  -5   4  14       66.62       31.60     15.14 o 
  -4   4  14        1.00       13.92      8.17 o 
  -3   4  14        3.99       29.03     12.00 o 
  -2   4  14       99.86      114.36     20.73 o 
  -1   4  14      455.40      518.57     37.70 o 
   0   4  14       18.81       28.00     13.48 o 
   1   4  14       50.14       34.63     12.74 o 
   2   4  14        3.60       14.94     13.51 o 
   3   4  14      187.86      188.00     30.32 o 
   4   4  14       83.12      117.39     27.34 o 
   5   4  14       10.23       19.20     22.14 o 
 -12   5  14        0.50       18.20     26.20 o 
 -11   5  14       19.80       39.09     18.52 o 
 -10   5  14      216.82      210.65     56.81 o 
  -9   5  14        6.96       -5.58     11.49 o 
  -8   5  14       36.43       75.45     49.83 o 
  -7   5  14      171.41      123.73     29.21 o 
  -6   5  14       12.89       38.38     17.63 o 
  -5   5  14        4.89       11.01     13.55 o 
  -4   5  14        4.05       -8.03     21.67 o 
  -3   5  14        7.86       25.30     13.31 o 
  -2   5  14       61.18       51.66     22.15 o 
  -1   5  14       35.46       29.99     15.52 o 
   0   5  14       34.38       22.11     19.68 o 
   1   5  14       30.62       17.90     22.52 o 
 -20   1  15      357.18      424.49     65.26 o 
 -19   1  15       61.99       32.79     25.45 o 
 -18   1  15       73.69      106.46     22.51 o 
 -17   1  15      184.71      136.23     24.01 o 
 -16   1  15        0.18        4.42      8.69 o 
 -15   1  15        0.06       -4.80      7.66 o 
 -14   1  15      209.08      206.14     28.00 o 
 -13   1  15       54.19       39.34     18.66 o 
 -12   1  15      713.41      672.98     32.36 o 
 -11   1  15      357.50      363.49     23.28 o 
 -10   1  15      512.46      523.68     26.51 o 
  -9   1  15      387.47      374.71     24.14 o 
  -8   1  15       12.43        7.82      7.64 o 
  -7   1  15     1065.01      983.13     33.77 o 
  -6   1  15       33.68       49.85     10.34 o 
  -5   1  15     1446.44     1378.64     57.27 o 
  -4   1  15      316.64      362.81     25.69 o 
  -3   1  15     1040.37     1079.90     35.48 o 
  -2   1  15       99.03       85.50     16.02 o 
  -1   1  15      219.21      248.20     37.03 o 
   0   1  15      184.44      185.40     22.13 o 
   1   1  15     1070.70     1027.37     42.57 o 
   2   1  15       49.75       55.78     22.57 o 
   3   1  15       60.45       61.05     14.10 o 
   4   1  15      111.66      142.73     28.96 o 
   5   1  15       56.17       29.28     14.92 o 
   6   1  15      233.84      243.46     39.86 o 
   7   1  15      159.38      112.95     29.26 o 
   8   1  15        6.87       17.03     62.41 o 
 -19   2  15        9.53       13.78     12.95 o 
 -18   2  15        3.49        2.01     14.55 o 
 -17   2  15      122.66       95.50     22.02 o 
 -16   2  15      154.93      144.19     30.36 o 
 -15   2  15       12.42        7.21     12.06 o 
 -14   2  15      313.42      322.93     46.30 o 
 -13   2  15      246.85      255.07     28.85 o 
 -12   2  15      251.39      256.66     41.75 o 
 -11   2  15      103.03      118.60     19.58 o 
 -10   2  15      200.30      238.33     25.31 o 
  -9   2  15     1021.03     1015.63     38.29 o 
  -8   2  15       70.24       45.65     12.07 o 
  -7   2  15      178.09      204.67     20.09 o 
  -6   2  15       35.58       25.40      8.10 o 
  -5   2  15      132.72      136.09     14.72 o 
  -4   2  15      338.42      365.75     30.21 o 
  -3   2  15       13.99       11.10      9.25 o 
  -2   2  15     2462.64     2630.04     87.72 o 
  -1   2  15      930.92      882.78     43.21 o 
   0   2  15      128.67      106.53     19.47 o 
   1   2  15       34.07       33.42     11.98 o 
   2   2  15      103.07       97.20     16.03 o 
   3   2  15      253.61      304.34     26.46 o 
   4   2  15       19.84       15.63     12.66 o 
   5   2  15        2.54      -16.41     17.00 o 
   6   2  15       92.95      144.90     24.33 o 
   7   2  15      112.54       70.71     34.06 o 
 -18   3  15        3.85       19.30     17.21 o 
 -17   3  15      129.97      152.69     31.06 o 
 -16   3  15      238.82      262.71     32.88 o 
 -15   3  15        0.61       10.04     11.72 o 
 -14   3  15      180.35      186.09     26.87 o 
 -13   3  15       76.94       73.40     25.49 o 
 -12   3  15       94.74       84.62     17.32 o 
 -11   3  15       93.27       67.09     14.89 o 
 -10   3  15      170.86      161.00     21.76 o 
  -9   3  15      256.76      281.42     38.49 o 
  -8   3  15        0.93       -0.49     20.10 o 
  -7   3  15      270.52      240.18     27.37 o 
  -6   3  15      534.88      539.12     34.25 o 
  -5   3  15      188.52      209.98     24.16 o 
  -4   3  15     1480.12     1410.06     67.55 o 
  -3   3  15      131.21      114.20     17.64 o 
  -2   3  15      749.07      817.89     41.94 o 
  -1   3  15       58.35       41.93     14.55 o 
   0   3  15       65.21       63.94     16.05 o 
   1   3  15       31.41       13.67     12.07 o 
   2   3  15       66.56      107.51     18.48 o 
   3   3  15        3.02       16.79     11.45 o 
   4   3  15       17.89       41.68     13.40 o 
   5   3  15       21.52       32.45     17.72 o 
   6   3  15        0.46      -12.42     19.15 o 
 -16   4  15       36.71       46.45     22.54 o 
 -15   4  15      223.31      226.85     31.37 o 
 -14   4  15      103.42      106.06     24.44 o 
 -13   4  15      251.11      258.53     32.09 o 
 -12   4  15       79.50       98.85     21.24 o 
 -11   4  15      234.67      197.72     27.29 o 
 -10   4  15       31.84       37.00     22.05 o 
  -9   4  15       40.13       19.20     21.93 o 
  -8   4  15      450.66      459.29     51.02 o 
  -7   4  15       73.26       64.49     21.77 o 
  -6   4  15       10.91       27.33     16.21 o 
  -5   4  15        9.41       10.75     11.52 o 
  -4   4  15       48.13       60.42     15.03 o 
  -3   4  15      287.08      380.87     34.88 o 
  -2   4  15       57.82       41.49     14.60 o 
  -1   4  15       28.53       52.97     13.96 o 
   0   4  15       51.03       44.17     15.34 o 
   1   4  15     1041.11     1175.22     68.58 o 
   2   4  15        0.72      -21.66     21.66 o 
   3   4  15       93.05      151.23     29.91 o 
   4   4  15        8.95      -10.63     19.40 o 
 -12   5  15        0.00       -2.87     24.84 o 
 -11   5  15       79.54      156.94     37.69 o 
 -10   5  15      110.64       75.77     22.55 o 
  -9   5  15       67.79       63.06     29.36 o 
  -8   5  15      119.62      108.53     29.38 o 
  -7   5  15        0.05       26.91     16.40 o 
  -6   5  15        0.11       -5.99     21.02 o 
  -5   5  15       34.20       64.02     25.83 o 
  -4   5  15        3.32        5.29     16.80 o 
  -3   5  15        5.29       -0.53     12.49 o 
  -2   5  15        3.95        6.20     13.86 o 
  -1   5  15        4.85        7.80     19.28 o 
   0   5  15        5.00       -4.11     18.82 o 
 -20   0  16      275.08      337.57     83.97 o 
 -19   0  16      427.39      388.07     85.18 o 
 -18   0  16       16.48       11.69     24.86 o 
 -17   0  16      246.06      378.66     76.76 o 
 -16   0  16      276.83      343.52     72.20 o 
 -15   0  16     1215.59     1376.20     66.74 o 
 -14   0  16      385.65      369.64     37.59 o 
 -13   0  16      125.19      110.54     20.17 o 
 -12   0  16      256.37      245.17     29.96 o 
 -11   0  16     8138.13     8404.14    258.80 o 
 -10   0  16     2378.95     2321.02     90.10 o 
  -9   0  16      395.69      430.36     37.65 o 
  -8   0  16      127.20      128.17     21.03 o 
  -7   0  16       77.11       84.53     18.48 o 
  -6   0  16      405.90      456.60     37.31 o 
  -5   0  16      318.34      355.07     32.96 o 
  -4   0  16       25.59       17.25     10.58 o 
  -3   0  16       55.75       61.18     20.90 o 
  -2   0  16      415.63      447.82     48.61 o 
  -1   0  16       43.01       24.76     16.02 o 
   0   0  16      271.02      341.47     29.33 o 
   1   0  16        0.54        3.21     43.06 o 
   2   0  16      268.33      196.36     47.48 o 
   3   0  16      111.60      167.64     49.63 o 
   4   0  16       39.66       13.97     29.13 o 
   5   0  16      214.93      250.00     59.41 o 
   6   0  16       33.63       21.57     22.10 o 
   7   0  16        3.18       23.64     28.56 o 
   8   0  16      124.19        0.80     38.30 o 
 -20   1  16       12.89       20.02     21.74 o 
 -19   1  16       13.74       41.68     21.88 o 
 -18   1  16       39.06       27.93     14.45 o 
 -17   1  16      161.63      120.34     21.85 o 
 -16   1  16        1.89        3.55     14.61 o 
 -15   1  16       17.04       16.12     10.93 o 
 -14   1  16      398.86      395.88     35.88 o 
 -13   1  16     1073.66     1110.97     50.67 o 
 -12   1  16      156.74      175.74     19.31 o 
 -11   1  16       73.51       58.77     14.51 o 
 -10   1  16      138.73      130.51     15.17 o 
  -9   1  16       57.08       46.39     10.80 o 
  -8   1  16      524.23      545.63     25.45 o 
  -7   1  16      137.65      142.17     15.07 o 
  -6   1  16      149.83      165.77     17.39 o 
  -5   1  16       46.74       37.73     10.31 o 
  -4   1  16       31.33       19.55      7.10 o 
  -3   1  16      411.34      443.68     25.89 o 
  -2   1  16      112.51      125.88     18.70 o 
  -1   1  16      100.39       92.51     26.92 o 
   0   1  16      129.20      157.91     28.39 o 
   1   1  16      136.82      166.45     22.65 o 
   2   1  16      372.89      342.88     28.47 o 
   3   1  16        1.07        0.74     13.46 o 
   4   1  16       12.32       24.64     14.35 o 
   5   1  16       68.73       73.81     28.10 o 
   6   1  16       13.01       59.21     18.88 o 
   7   1  16        5.00       24.33     29.27 o 
 -19   2  16       29.73       40.24     14.98 o 
 -18   2  16       68.65       90.93     23.17 o 
 -17   2  16       67.75       54.21     18.81 o 
 -16   2  16        0.01      -10.34     10.34 o 
 -15   2  16     1583.23     1518.53    110.68 o 
 -14   2  16       84.72       79.75     17.68 o 
 -13   2  16      536.67      533.10     40.64 o 
 -12   2  16        0.39       -2.52      8.65 o 
 -11   2  16      273.65      309.63     29.98 o 
 -10   2  16       70.53       47.18     11.18 o 
  -9   2  16      802.13      746.94     32.67 o 
  -8   2  16       44.51       51.16     12.55 o 
  -7   2  16        0.71        3.61      5.88 o 
  -6   2  16      499.22      487.27     28.54 o 
  -5   2  16        7.77       14.72     11.79 o 
  -4   2  16      554.44      544.30     35.14 o 
  -3   2  16       14.86       24.64     14.24 o 
  -2   2  16      309.23      354.62     31.98 o 
  -1   2  16      854.91      904.14     44.49 o 
   0   2  16       44.10       39.46     20.51 o 
   1   2  16       98.55      108.35     17.23 o 
   2   2  16        5.22       -3.83      9.59 o 
   3   2  16      330.04      369.94     31.15 o 
   4   2  16       61.35       65.16     17.54 o 
   5   2  16      402.06      498.81     45.69 o 
   6   2  16        4.68        0.04     14.05 o 
 -18   3  16      131.51      128.70     25.76 o 
 -17   3  16      342.08      393.52     41.94 o 
 -16   3  16       60.66       51.42     19.47 o 
 -15   3  16        6.83        1.89     11.11 o 
 -14   3  16       56.85       51.55     13.50 o 
 -13   3  16       10.41       18.29     14.70 o 
 -12   3  16       61.77       48.89     13.66 o 
 -11   3  16       53.45       41.43     14.91 o 
 -10   3  16      221.57      268.62     28.11 o 
  -9   3  16      102.51       86.95     23.46 o 
  -8   3  16       34.52       86.53     33.29 o 
  -7   3  16        1.66       47.00     28.75 o 
  -6   3  16      104.63      136.27     19.60 o 
  -5   3  16       78.32       87.69     16.97 o 
  -4   3  16       22.74       14.17     11.31 o 
  -3   3  16      517.09      509.19     36.02 o 
  -2   3  16       76.72       79.52     18.09 o 
  -1   3  16      307.28      309.02     28.38 o 
   0   3  16        0.52       -0.06     11.98 o 
   1   3  16       13.23        9.58     11.52 o 
   2   3  16        5.35        7.08     11.62 o 
   3   3  16       36.64       61.34     14.90 o 
   4   3  16       12.41       26.41     14.02 o 
   5   3  16        2.66       27.52     18.66 o 
 -16   4  16       18.29       -3.62     13.66 o 
 -15   4  16      165.85      144.68     26.86 o 
 -14   4  16       30.21       23.60     15.67 o 
 -13   4  16      137.62      154.12     25.69 o 
 -12   4  16       51.69       59.30     23.40 o 
 -11   4  16       17.28       -0.80     15.59 o 
 -10   4  16       32.50       21.30     15.55 o 
  -9   4  16       25.19        3.78     26.76 o 
  -8   4  16       18.82       10.93     17.19 o 
  -7   4  16        0.08       14.12     17.81 o 
  -6   4  16      332.98      395.50     40.63 o 
  -5   4  16      164.25      153.92     26.43 o 
  -4   4  16       10.18       20.73     13.68 o 
  -3   4  16       37.56       40.38     15.14 o 
  -2   4  16        7.18       31.46     20.56 o 
  -1   4  16        6.74       16.07     12.88 o 
   0   4  16       44.49       66.17     17.58 o 
   1   4  16      982.75     1126.60     90.12 o 
   2   4  16       44.21       66.38     25.19 o 
   3   4  16        2.15       -8.55     16.70 o 
 -11   5  16       16.08       19.20     19.94 o 
 -10   5  16       53.87       13.10     21.59 o 
  -9   5  16       34.64       -6.14     34.09 o 
  -8   5  16       22.68       10.19     14.72 o 
  -7   5  16       75.87       36.32     25.02 o 
  -6   5  16      289.58      365.45     59.40 o 
  -5   5  16      129.39      132.38     26.94 o 
  -4   5  16       11.68       65.65     48.56 o 
  -3   5  16      137.75      198.82     43.32 o 
  -2   5  16        2.20        8.53     33.82 o 
 -20   1  17        7.92       15.58     15.33 o 
 -19   1  17      453.38      435.47     61.64 o 
 -18   1  17        2.22       11.14     10.84 o 
 -17   1  17      532.45      542.31     44.87 o 
 -16   1  17       57.54       52.06     16.51 o 
 -15   1  17      174.75      184.03     25.62 o 
 -14   1  17      186.91      183.98     24.44 o 
 -13   1  17     1072.71      987.83     40.55 o 
 -12   1  17      422.37      404.11     29.14 o 
 -11   1  17        4.05        3.66      7.69 o 
 -10   1  17     1278.42     1146.59     43.47 o 
  -9   1  17      161.20      177.04     18.75 o 
  -8   1  17      602.99      564.30     27.01 o 
  -7   1  17       12.82        7.10      9.01 o 
  -6   1  17       97.65       87.43     16.96 o 
  -5   1  17      174.61      186.37     21.58 o 
  -4   1  17     1290.61     1359.90     59.53 o 
  -3   1  17     1296.40     1462.27     58.01 o 
  -2   1  17      110.38      124.69     21.41 o 
  -1   1  17      804.48      801.18     51.92 o 
   0   1  17      716.60      786.07     42.31 o 
   1   1  17      483.63      490.14     54.78 o 
   2   1  17        3.15       43.20      9.68 o 
   3   1  17      312.72      351.92     50.83 o 
   4   1  17       62.45       30.17     24.25 o 
   5   1  17       37.73       -9.89     34.30 o 
   6   1  17       42.96       72.81    124.63 o 
   7   1  17       78.05      140.95     34.19 o 
 -19   2  17       11.70       17.04     16.02 o 
 -18   2  17      106.94      104.65     24.29 o 
 -17   2  17       64.46       51.18     17.27 o 
 -16   2  17      104.51      115.75     21.31 o 
 -15   2  17       97.06       76.63     17.55 o 
 -14   2  17       21.07       16.65     11.31 o 
 -13   2  17       20.83       -7.22      7.22 o 
 -12   2  17        5.15        4.74      9.76 o 
 -11   2  17      413.39      356.64     32.72 o 
 -10   2  17        0.27       -3.30      9.13 o 
  -9   2  17      370.61      398.40     28.13 o 
  -8   2  17        0.67        3.59      7.29 o 
  -7   2  17     1879.38     1743.15     69.88 o 
  -6   2  17      128.35      136.56     22.49 o 
  -5   2  17        3.14        9.77     11.99 o 
  -4   2  17      692.57      769.86     42.69 o 
  -3   2  17       58.79       79.52     16.84 o 
  -2   2  17       21.58       13.14     11.38 o 
  -1   2  17       48.99       61.84     15.22 o 
   0   2  17      140.77      136.93     19.49 o 
   1   2  17       30.89       28.28     12.80 o 
   2   2  17       82.86      100.22     18.74 o 
   3   2  17        8.42        1.34     10.30 o 
   4   2  17       24.11        1.74     21.46 o 
   5   2  17        4.67       16.07     14.26 o 
   6   2  17       24.11       -8.47     34.32 o 
 -18   3  17        0.17        5.12     14.28 o 
 -17   3  17      124.22       82.92     21.77 o 
 -16   3  17        0.42       16.27     10.82 o 
 -15   3  17      365.80      359.13     39.36 o 
 -14   3  17      151.40      170.73     27.09 o 
 -13   3  17       67.03       67.53     18.11 o 
 -12   3  17       20.50       12.34     11.80 o 
 -11   3  17      252.47      248.98     28.09 o 
 -10   3  17      122.55       80.95     17.40 o 
  -9   3  17       32.78       -0.08      9.00 o 
  -8   3  17       57.50       38.90     22.77 o 
  -7   3  17       10.96       35.50     13.48 o 
  -6   3  17       54.12       61.26     14.28 o 
  -5   3  17      302.40      316.13     30.14 o 
  -4   3  17       56.22       55.59     14.57 o 
  -3   3  17      180.38      195.07     25.15 o 
  -2   3  17      270.58      287.39     31.32 o 
  -1   3  17        1.00        1.19     11.95 o 
   0   3  17        8.74        4.46     12.37 o 
   1   3  17      241.40      270.72     31.46 o 
   2   3  17       27.86       42.17     16.71 o 
   3   3  17       11.02       -1.27     15.51 o 
   4   3  17      111.17      131.71     31.91 o 
 -15   4  17      117.66       94.77     24.61 o 
 -14   4  17      159.11      175.75     36.09 o 
 -13   4  17      110.19      130.04     25.72 o 
 -12   4  17      115.68       45.03     21.71 o 
 -11   4  17      196.48      212.73     59.15 o 
 -10   4  17        7.48       -1.86      9.98 o 
  -9   4  17       27.56       35.31     32.98 o 
  -8   4  17       15.39       13.56     13.04 o 
  -7   4  17       70.59       55.23     24.50 o 
  -6   4  17       49.57       44.07     16.46 o 
  -5   4  17      178.77      176.37     25.08 o 
  -4   4  17       22.33        4.81     11.61 o 
  -3   4  17       13.35       22.07     12.79 o 
  -2   4  17      134.88      172.37     25.37 o 
  -1   4  17        0.03        2.50     12.69 o 
   0   4  17        2.05        2.69     17.34 o 
   1   4  17       41.09       65.67     20.10 o 
   2   4  17       20.37       11.82     21.03 o 
 -11   5  17      178.86      206.59     45.66 o 
 -10   5  17       13.14       -8.60     17.47 o 
  -9   5  17       29.43       43.95     21.10 o 
  -8   5  17        0.85       -1.09     18.08 o 
  -7   5  17      101.17      148.25     58.37 o 
  -6   5  17        4.18       31.46     16.26 o 
  -5   5  17        5.52       21.05     14.78 o 
  -4   5  17        1.28       37.94     25.31 o 
  -3   5  17        3.00      -16.04     23.30 o 
 -20   0  18        5.07        3.41     23.48 o 
 -19   0  18       11.20       32.44     31.59 o 
 -18   0  18      223.94      247.31     62.78 o 
 -17   0  18       84.40       28.30     25.77 o 
 -16   0  18      103.81      101.73     24.46 o 
 -15   0  18       81.41       62.96     34.67 o 
 -14   0  18      310.27      265.27     33.63 o 
 -13   0  18      356.02      354.48     37.59 o 
 -12   0  18        1.07      -10.00     10.00 o 
 -11   0  18     1098.74     1086.29     57.22 o 
 -10   0  18      395.28      408.46     37.93 o 
  -9   0  18      810.76      736.75     56.81 o 
  -8   0  18      250.40      212.56     27.44 o 
  -7   0  18       53.36       37.13     14.91 o 
  -6   0  18      232.97      257.00     29.60 o 
  -5   0  18     1037.79     1086.42     54.36 o 
  -4   0  18      495.31      496.33     42.15 o 
  -3   0  18      254.60      329.73     46.02 o 
  -2   0  18        0.95       -7.96     11.18 o 
  -1   0  18     1096.42     1422.39    120.36 o 
   0   0  18       63.97       66.08     40.01 o 
   2   0  18      301.04      353.79     68.86 o 
   3   0  18      198.14      265.17     64.46 o 
   4   0  18       24.15       37.98     34.48 o 
   5   0  18        1.62       -6.67     12.80 o 
   6   0  18      154.54      140.04     58.07 o 
 -20   1  18        1.14       35.46     32.32 o 
 -19   1  18      160.55      147.39     63.01 o 
 -18   1  18        3.58       21.79     12.72 o 
 -17   1  18        0.39        2.42     11.30 o 
 -16   1  18      112.94       85.88     20.75 o 
 -15   1  18        2.92       -0.64     10.11 o 
 -14   1  18       52.95       37.77     14.32 o 
 -13   1  18       82.95       84.89     14.20 o 
 -12   1  18      108.03       95.92     15.38 o 
 -11   1  18      181.04      179.87     20.26 o 
 -10   1  18      134.73      134.32     20.22 o 
  -9   1  18       29.51       30.18     17.07 o 
  -8   1  18      405.50      411.78     28.99 o 
  -7   1  18        6.45       -0.17      7.95 o 
  -6   1  18      167.85      201.94     25.17 o 
  -5   1  18       29.72       64.19     13.64 o 
  -4   1  18       16.32       -7.52      9.80 o 
  -3   1  18       13.06        3.61     11.07 o 
  -2   1  18       37.01       43.68     12.73 o 
  -1   1  18      728.47      765.32     42.87 o 
   0   1  18      543.39      638.24     42.29 o 
   1   1  18      123.95      110.99     18.59 o 
   2   1  18       36.85       70.67     22.85 o 
   3   1  18       10.42       33.37     45.95 o 
   4   1  18       12.66        4.84     20.69 o 
   5   1  18        2.26      -13.08     30.60 o 
   6   1  18        0.89       37.41     65.50 o 
 -19   2  18        0.67       -1.43     14.89 o 
 -18   2  18       43.72       46.14     24.20 o 
 -17   2  18       13.52        7.88     13.54 o 
 -16   2  18      409.23      332.78     36.04 o 
 -15   2  18        1.55        3.21      9.99 o 
 -14   2  18        1.21      -10.68     13.40 o 
 -13   2  18       57.05       48.55     15.89 o 
 -12   2  18       78.38       52.45     14.97 o 
 -11   2  18      204.44      188.00     24.33 o 
 -10   2  18      335.70      327.15     25.86 o 
  -9   2  18      266.08      203.85     20.54 o 
  -8   2  18        3.05        7.24      8.39 o 
  -7   2  18      454.63      475.89     76.15 o 
  -6   2  18      623.97      638.22     47.90 o 
  -5   2  18        0.36        2.56      8.29 o 
  -4   2  18       95.65       94.99     26.51 o 
  -3   2  18       22.86       15.98     12.15 o 
  -2   2  18       85.50       90.52     19.39 o 
  -1   2  18      303.23      355.32     33.39 o 
   0   2  18       14.32       25.21     11.46 o 
   1   2  18       19.71       12.57     12.31 o 
   2   2  18       78.92       81.57     16.96 o 
   3   2  18        6.15       15.20     12.93 o 
   4   2  18        0.66       -1.19     10.44 o 
   5   2  18       13.86       30.63     25.99 o 
 -18   3  18       38.58       42.30     16.55 o 
 -17   3  18       52.31       50.35     18.89 o 
 -16   3  18       16.92       19.91     14.99 o 
 -15   3  18       54.38       65.75     19.15 o 
 -14   3  18       25.20       38.62     15.16 o 
 -13   3  18      458.45      437.15     42.15 o 
 -12   3  18       57.15        9.75     24.26 o 
 -11   3  18        6.43        6.58     11.79 o 
 -10   3  18       37.23       38.46     18.11 o 
  -9   3  18      227.07      220.37     36.52 o 
  -8   3  18       23.08       16.28     13.21 o 
  -7   3  18      288.50      282.56     35.83 o 
  -6   3  18       23.64       41.71     23.13 o 
  -5   3  18       47.95       44.79     15.19 o 
  -4   3  18      264.77      255.08     29.11 o 
  -3   3  18       17.43       30.58     16.70 o 
  -2   3  18       51.01       40.37     14.49 o 
  -1   3  18        5.56       -7.96     10.85 o 
   0   3  18      214.59      248.09     30.71 o 
   1   3  18        0.03        5.57     12.30 o 
   2   3  18       32.68       60.98     20.21 o 
   3   3  18       38.02       40.14     15.66 o 
 -15   4  18       13.68       -7.07     15.27 o 
 -14   4  18       27.97       12.17     14.52 o 
 -13   4  18       60.03      118.29     37.11 o 
 -12   4  18       23.41       69.65     37.19 o 
 -11   4  18        3.84       14.89     21.06 o 
 -10   4  18        2.74       12.09     15.21 o 
  -9   4  18      134.25       87.08     26.61 o 
  -8   4  18       18.09       29.59     21.68 o 
  -7   4  18      170.12      225.13     39.81 o 
  -6   4  18       50.01       29.54     13.27 o 
  -5   4  18       54.83       68.78     17.11 o 
  -4   4  18       16.35       20.63     13.07 o 
  -3   4  18       14.24       18.26     14.72 o 
  -2   4  18       51.69       77.81     30.23 o 
  -1   4  18       21.90       16.14     16.55 o 
   0   4  18       10.45       27.93     15.87 o 
   1   4  18        1.32       -3.39     14.08 o 
  -9   5  18      126.22       89.45     33.29 o 
  -8   5  18       21.14       51.55     25.60 o 
  -7   5  18       24.69       46.32     25.74 o 
  -6   5  18       81.90       74.24     40.74 o 
  -5   5  18       15.80       88.73     39.52 o 
 -20   1  19       97.05       43.70     22.02 o 
 -19   1  19      140.24      127.00     42.59 o 
 -18   1  19      502.75      440.72     48.00 o 
 -17   1  19      298.83      295.70     33.68 o 
 -16   1  19      472.04      496.21     42.48 o 
 -15   1  19      352.30      361.61     35.98 o 
 -14   1  19      371.43      348.38     34.24 o 
 -13   1  19     1584.56     1566.38     55.59 o 
 -12   1  19        0.16        7.34      8.02 o 
 -11   1  19      897.08      890.90     38.78 o 
 -10   1  19     1294.28     1372.71     50.07 o 
  -9   1  19      763.20      741.89     53.00 o 
  -8   1  19      232.44      213.69     21.06 o 
  -7   1  19      451.30      457.75     29.32 o 
  -6   1  19      262.68      264.87     25.68 o 
  -5   1  19      106.96      111.19     30.31 o 
  -4   1  19      253.54      266.78     45.34 o 
  -3   1  19       46.30       50.46     15.51 o 
  -2   1  19     1231.54     1446.68     61.35 o 
  -1   1  19      213.77      245.08     28.06 o 
   0   1  19      128.90      162.35     20.03 o 
   1   1  19        3.62       15.31     15.69 o 
   2   1  19      116.47      119.55     32.13 o 
   3   1  19       27.04        2.95     41.32 o 
   4   1  19      115.39      166.53     65.88 o 
   5   1  19        1.74      -16.27     16.27 o 
 -19   2  19       47.52       28.99     23.12 o 
 -18   2  19       40.18       42.54     18.96 o 
 -17   2  19        7.39        5.34     10.13 o 
 -16   2  19      110.26      103.83     21.07 o 
 -15   2  19       87.52       85.18     19.16 o 
 -14   2  19       94.11       69.76     17.64 o 
 -13   2  19        4.09       13.34      8.67 o 
 -12   2  19      230.99      223.21     26.93 o 
 -11   2  19        4.28        2.95      9.44 o 
 -10   2  19      596.87      592.44     32.49 o 
  -9   2  19        1.46       -7.38      7.38 o 
  -8   2  19       57.58       64.07     17.40 o 
  -7   2  19        0.01       22.85     11.70 o 
  -6   2  19        1.60       -3.78     11.94 o 
  -5   2  19      385.75      448.51     42.88 o 
  -4   2  19       18.20        7.63     10.67 o 
  -3   2  19        0.41        6.15      9.80 o 
  -2   2  19      139.55      148.46     22.64 o 
  -1   2  19      483.30      499.33     40.97 o 
   0   2  19      175.90      190.75     24.96 o 
   1   2  19        4.76       -7.98     10.88 o 
   2   2  19       19.44       12.44     14.23 o 
   3   2  19       43.00       68.86     23.74 o 
   4   2  19        3.74      -11.38     19.45 o 
 -18   3  19        4.16        8.61     13.75 o 
 -17   3  19      227.29      199.49     43.47 o 
 -16   3  19      110.34       86.05     21.27 o 
 -15   3  19      145.17      125.56     24.10 o 
 -14   3  19      417.28      391.96     40.15 o 
 -13   3  19       51.93       79.34     17.32 o 
 -12   3  19       95.77       86.83     20.88 o 
 -11   3  19      302.69      312.24     39.21 o 
 -10   3  19       15.64       13.67     13.85 o 
  -9   3  19        0.76        8.21     13.97 o 
  -8   3  19       17.50       21.51     13.81 o 
  -7   3  19      164.40      166.06     26.06 o 
  -6   3  19      151.68      132.60     33.71 o 
  -5   3  19      557.32      676.89     58.49 o 
  -4   3  19      152.45      123.97     21.85 o 
  -3   3  19       84.79       75.37     18.33 o 
  -2   3  19       15.68       22.38     11.94 o 
  -1   3  19        3.57        1.54     13.14 o 
   0   3  19       36.86       21.95     14.59 o 
   1   3  19       78.22       76.92     22.62 o 
   2   3  19      119.93      174.79     28.89 o 
 -15   4  19      120.77      152.04     41.41 o 
 -14   4  19       30.61       29.52     18.29 o 
 -13   4  19       20.82       20.03     26.39 o 
 -12   4  19       30.42       25.58     25.69 o 
 -11   4  19       69.44       60.39     24.21 o 
 -10   4  19        5.04       61.76     29.04 o 
  -9   4  19       95.21      106.48     27.62 o 
  -8   4  19      809.90      962.15    106.43 o 
  -7   4  19        0.71       28.20     25.53 o 
  -6   4  19       24.69       11.63     13.92 o 
  -5   4  19       80.15       89.47     20.24 o 
  -4   4  19      149.33      142.14     24.77 o 
  -3   4  19       19.44       27.72     16.40 o 
  -2   4  19       52.74       52.45     17.93 o 
  -1   4  19        5.26        0.13     14.53 o 
   0   4  19        1.83       -3.23     18.58 o 
 -20   0  20      169.35      103.82     43.59 o 
 -19   0  20      329.64      257.80     61.85 o 
 -18   0  20      227.70      166.58     51.91 o 
 -17   0  20       49.08       51.31     29.21 o 
 -16   0  20      151.60      166.07     32.37 o 
 -15   0  20      403.48      359.70     46.69 o 
 -14   0  20      139.08      117.97     28.41 o 
 -13   0  20     4153.99     3977.25    183.51 o 
 -12   0  20        3.04        7.60     10.65 o 
 -11   0  20     2603.45     2621.78    144.63 o 
 -10   0  20      112.27      104.66     25.29 o 
  -9   0  20      406.12      349.61     35.97 o 
  -8   0  20      229.68      198.75     28.04 o 
  -7   0  20      144.38      135.16     25.01 o 
  -6   0  20      511.24      529.15     41.80 o 
  -5   0  20        1.20        3.34     12.52 o 
  -4   0  20      230.88      269.13     35.73 o 
  -3   0  20      168.78      106.30     39.97 o 
  -2   0  20      881.08      686.76     81.58 o 
  -1   0  20        6.80      -10.80     15.66 o 
   0   0  20     1412.41     1630.38    142.68 o 
   1   0  20        3.47       16.96     30.67 o 
   2   0  20      332.53      517.37     94.05 o 
   3   0  20      146.65      158.54     53.14 o 
   4   0  20       72.49      108.80     45.64 o 
 -20   1  20       14.70        5.49     13.58 o 
 -19   1  20       14.18       17.48     20.00 o 
 -18   1  20       88.23       81.92     21.46 o 
 -17   1  20      189.65      126.96     22.94 o 
 -16   1  20      218.36      181.30     25.46 o 
 -15   1  20       23.14       17.17     13.66 o 
 -14   1  20        0.13       16.54     10.54 o 
 -13   1  20        8.82        7.07      7.75 o 
 -12   1  20       37.25       40.24     13.44 o 
 -11   1  20      443.32      421.57     31.21 o 
 -10   1  20      258.28      244.11     23.33 o 
  -9   1  20      172.30      152.71     19.15 o 
  -8   1  20      560.09      522.62     30.96 o 
  -7   1  20      179.43      152.75     18.62 o 
  -6   1  20        0.10        8.38     11.15 o 
  -5   1  20       51.33       36.13     14.99 o 
  -4   1  20      123.49       80.49     19.78 o 
  -3   1  20      155.66      137.38     28.05 o 
  -2   1  20      386.56      457.36     38.71 o 
  -1   1  20       96.86      101.61     19.96 o 
   0   1  20       27.86       -9.23     26.31 o 
   1   1  20       46.29       -4.63     16.29 o 
   2   1  20       26.21        3.19     49.23 o 
   3   1  20       35.59       54.88     45.67 o 
   4   1  20        3.97      -13.22     13.22 o 
 -19   2  20       50.41       81.19     34.68 o 
 -18   2  20       28.68       30.17     15.57 o 
 -17   2  20      170.63      189.51     27.31 o 
 -16   2  20       75.87       54.74     17.38 o 
 -15   2  20      168.44      157.62     24.64 o 
 -14   2  20      157.36      154.17     24.06 o 
 -13   2  20      245.72      251.49     28.62 o 
 -12   2  20        0.86        5.57     21.99 o 
 -11   2  20      162.15      182.45     24.10 o 
 -10   2  20      117.46      129.53     17.64 o 
  -9   2  20      128.31      127.61     21.02 o 
  -8   2  20      115.07       95.92     20.09 o 
  -7   2  20        0.81       14.34      6.36 o 
  -6   2  20      449.27      484.36     45.31 o 
  -5   2  20       24.57        9.96      8.55 o 
  -4   2  20      384.88      495.72     41.06 o 
  -3   2  20       44.98       27.73     13.19 o 
  -2   2  20      188.88      192.21     26.91 o 
  -1   2  20       89.73       76.27     17.86 o 
   0   2  20      227.86      256.90     31.88 o 
   1   2  20       38.65       41.23     16.94 o 
   2   2  20        0.22        1.40     16.20 o 
   3   2  20       35.06       24.50     33.08 o 
 -17   3  20       38.68       45.05     19.60 o 
 -16   3  20      232.39      245.18     33.42 o 
 -15   3  20       21.93       25.41     16.50 o 
 -14   3  20       43.77       34.30     16.22 o 
 -13   3  20       13.41       13.57     13.19 o 
 -12   3  20      174.01      173.95     32.55 o 
 -11   3  20        2.17       14.10     14.13 o 
 -10   3  20      156.33      107.06     26.24 o 
  -9   3  20      249.74      247.71     43.58 o 
  -8   3  20       92.87      131.22     25.12 o 
  -7   3  20       10.54       -3.24     18.73 o 
  -6   3  20      248.51      291.17     36.09 o 
  -5   3  20       26.52       16.10     12.92 o 
  -4   3  20        1.05       -1.72     13.03 o 
  -3   3  20       71.37       77.75     20.06 o 
  -2   3  20       34.98       43.61     17.70 o 
  -1   3  20       15.53       35.16     15.89 o 
   0   3  20        0.11        9.70     18.89 o 
   1   3  20       68.40       44.88     19.97 o 
 -14   4  20        2.56       -8.46     29.43 o 
 -13   4  20       72.24       83.80     27.06 o 
 -12   4  20        4.33       -3.63     10.27 o 
 -11   4  20        1.08       87.82     51.77 o 
 -10   4  20        0.64       14.33     18.74 o 
  -9   4  20        1.67       20.38     13.79 o 
  -8   4  20        8.13        5.60     21.65 o 
  -7   4  20      165.51      102.15     43.68 o 
  -6   4  20      303.12      319.21     75.36 o 
  -5   4  20       17.09       41.82     24.87 o 
  -4   4  20       32.40       40.00     18.90 o 
  -3   4  20       17.56       41.03     18.02 o 
  -2   4  20        0.24       12.59     20.58 o 
 -20   1  21       10.33        2.97     16.68 o 
 -19   1  21      369.63      485.06     96.70 o 
 -18   1  21       32.53       21.87     15.33 o 
 -17   1  21       22.63       24.42     13.60 o 
 -16   1  21      682.33      697.52     48.46 o 
 -15   1  21      336.40      381.48     41.15 o 
 -14   1  21        0.17        7.10      9.94 o 
 -13   1  21       31.16       16.33     10.13 o 
 -12   1  21      375.74      375.53     45.52 o 
 -11   1  21      919.10      826.64     38.23 o 
 -10   1  21      778.89      742.55     35.80 o 
  -9   1  21      102.06       75.91     15.12 o 
  -8   1  21      742.87      762.06     35.69 o 
  -7   1  21      278.47      256.18     27.60 o 
  -6   1  21       48.49       47.56     17.95 o 
  -5   1  21        1.26       21.46     13.53 o 
  -4   1  21       95.60      117.92     31.09 o 
  -3   1  21       21.29       23.28     19.19 o 
  -2   1  21      134.77      141.99     26.57 o 
  -1   1  21      123.82      118.50     29.85 o 
   0   1  21      151.59      273.16     53.53 o 
   1   1  21      182.98      167.13     53.47 o 
   2   1  21        0.78       18.72     18.60 o 
   3   1  21       18.39        7.73     42.46 o 
 -19   2  21       75.74       66.58     22.93 o 
 -18   2  21      433.69      362.19     39.49 o 
 -17   2  21      162.33      154.31     27.50 o 
 -16   2  21      313.87      290.20     33.59 o 
 -15   2  21       36.19       33.18     14.61 o 
 -14   2  21       37.33       27.04     14.14 o 
 -13   2  21       67.39       38.51     14.24 o 
 -12   2  21        1.57        5.09      9.58 o 
 -11   2  21        0.93       15.47      9.57 o 
 -10   2  21      325.10      291.56     30.25 o 
  -9   2  21       10.11       20.70     12.04 o 
  -8   2  21        2.59       -0.87     15.21 o 
  -7   2  21      290.65      241.90     68.36 o 
  -6   2  21       14.53       -4.40     12.78 o 
  -5   2  21       63.26       43.29     16.81 o 
  -4   2  21      244.73      302.85     32.91 o 
  -3   2  21       11.86       27.99     14.31 o 
  -2   2  21       58.18       76.82     19.48 o 
  -1   2  21       10.44        0.53     10.47 o 
   0   2  21        7.04       17.23     12.96 o 
   1   2  21       12.52       11.34     17.26 o 
   2   2  21       99.44       67.10     30.87 o 
 -17   3  21       66.74       77.78     22.21 o 
 -16   3  21       10.90       10.65     20.73 o 
 -15   3  21        3.62       17.35     14.43 o 
 -14   3  21      293.41      279.72     33.98 o 
 -13   3  21        3.17       11.52     14.84 o 
 -12   3  21      350.45      386.94     78.63 o 
 -11   3  21        8.18       17.35     23.30 o 
 -10   3  21      123.45       82.23     26.07 o 
  -9   3  21       22.66       22.49     19.92 o 
  -8   3  21      139.17      137.80     40.85 o 
  -7   3  21        1.29       -6.84     14.42 o 
  -6   3  21       52.59       77.26     22.14 o 
  -5   3  21       18.82       29.67     14.75 o 
  -4   3  21      122.92      105.94     20.36 o 
  -3   3  21       16.32        9.75     11.30 o 
  -2   3  21        2.74       17.70     14.28 o 
  -1   3  21        0.98       -3.52     13.08 o 
   0   3  21       19.25       46.20     19.10 o 
 -14   4  21       79.44       30.83     31.66 o 
 -13   4  21      118.89      136.65     34.87 o 
 -12   4  21       92.45      193.06     42.26 o 
 -11   4  21      178.19      210.61     44.85 o 
 -10   4  21       87.72       83.59     44.20 o 
  -9   4  21       48.47       32.31     30.45 o 
  -8   4  21       68.55       75.51     36.97 o 
  -7   4  21       69.84      119.76     30.79 o 
  -6   4  21       26.15       33.87     33.15 o 
  -5   4  21      111.67      119.63     25.41 o 
  -4   4  21       67.59       87.48     23.39 o 
  -3   4  21       36.84       19.98     17.15 o 
 -20   0  22       16.82      106.12     43.67 o 
 -19   0  22       28.98       12.41     18.16 o 
 -18   0  22        0.36        2.52     24.81 o 
 -17   0  22      320.97      335.94     75.77 o 
 -16   0  22      329.43      374.14     51.30 o 
 -15   0  22       81.20       26.10     35.33 o 
 -14   0  22     2102.50     1746.30     98.26 o 
 -13   0  22       23.48       18.67     15.13 o 
 -12   0  22     1327.48     1402.88     84.40 o 
 -11   0  22        1.07       -0.85      9.48 o 
 -10   0  22       13.76       22.51     17.50 o 
  -9   0  22      417.32      452.85     78.11 o 
  -8   0  22      402.77      384.41     47.64 o 
  -7   0  22       56.10       57.86     21.21 o 
  -6   0  22       78.17       38.08     18.91 o 
  -5   0  22     1087.82     1131.81    111.85 o 
  -4   0  22        0.00       16.06     19.50 o 
  -3   0  22       23.72       36.62     30.11 o 
  -2   0  22       44.57       21.23     11.76 o 
  -1   0  22     1288.83     1550.33    146.11 o 
   0   0  22     1831.08     2038.36    169.97 o 
   1   0  22       17.16      -11.83     11.83 o 
   2   0  22      221.24      351.47     82.28 o 
 -20   1  22       66.63       24.93     22.38 o 
 -19   1  22        3.50       37.13     33.22 o 
 -18   1  22        0.75       -4.43     11.86 o 
 -17   1  22        0.02       -1.09     10.03 o 
 -16   1  22       31.58       28.84     13.55 o 
 -15   1  22      100.27      143.48     23.16 o 
 -14   1  22      170.44      196.00     26.53 o 
 -13   1  22       85.67       76.16     16.12 o 
 -12   1  22       12.06       13.23     10.22 o 
 -11   1  22       26.91       26.49     11.39 o 
 -10   1  22      215.84      213.13     24.09 o 
  -9   1  22       11.20        0.68      9.22 o 
  -8   1  22      242.63      267.84     29.52 o 
  -7   1  22        6.45        7.23     10.44 o 
  -6   1  22       54.60       39.33     17.64 o 
  -5   1  22        0.13       16.38     13.40 o 
  -4   1  22       32.33       42.79     19.05 o 
  -3   1  22      251.94      370.61     53.52 o 
  -2   1  22        0.00      -15.02     36.43 o 
  -1   1  22        1.40      -12.89     12.89 o 
   0   1  22        7.87       22.19     24.54 o 
   1   1  22        0.12      -16.63     16.63 o 
   2   1  22      153.06      172.12     43.29 o 
 -19   2  22       89.90       99.47     29.05 o 
 -18   2  22       17.59       -0.57     30.89 o 
 -17   2  22       15.78       -1.08     11.67 o 
 -16   2  22      733.48      771.83     60.20 o 
 -15   2  22        2.50        3.32     10.63 o 
 -14   2  22      539.95      525.57     44.16 o 
 -13   2  22       62.34       47.41     18.18 o 
 -12   2  22      341.05      383.52     36.10 o 
 -11   2  22       13.11       19.29     13.03 o 
 -10   2  22      599.05      557.78     43.37 o 
  -9   2  22       38.79       34.80     14.50 o 
  -8   2  22       73.59       82.23     26.21 o 
  -7   2  22      233.81      230.30     39.07 o 
  -6   2  22       59.69       17.44     18.70 o 
  -5   2  22      313.43      394.54     44.84 o 
  -4   2  22        7.89       42.81     15.55 o 
  -3   2  22       83.78       94.64     21.57 o 
  -2   2  22       20.39       18.19     15.02 o 
  -1   2  22        5.75       -6.61     16.39 o 
   0   2  22       92.40      108.02     23.94 o 
   1   2  22       29.46       54.68     34.18 o 
 -17   3  22       44.46       55.06     19.03 o 
 -16   3  22        2.38       -3.88     13.75 o 
 -15   3  22        0.11       -5.45     17.46 o 
 -14   3  22       38.84        2.30     16.30 o 
 -13   3  22      181.76      137.48     59.48 o 
 -12   3  22        1.91       21.95     19.69 o 
 -11   3  22       23.81       41.38     17.39 o 
 -10   3  22       93.49      103.28     34.99 o 
  -9   3  22      134.48      140.44     44.31 o 
  -8   3  22      185.44      220.77     37.12 o 
  -7   3  22      174.62      155.75     28.71 o 
  -6   3  22       64.33       79.81     19.29 o 
  -5   3  22        0.28        4.61     12.08 o 
  -4   3  22        2.38       17.71     13.94 o 
  -3   3  22       10.98       25.62     19.10 o 
  -2   3  22      137.46      166.31     28.27 o 
  -1   3  22        3.11       14.81     16.84 o 
 -13   4  22       26.69       17.75     37.30 o 
 -12   4  22      185.22      244.93     49.48 o 
 -11   4  22       86.54       91.36     32.04 o 
 -10   4  22       11.46       -3.48     20.56 o 
  -9   4  22        0.27       36.74     55.21 o 
  -8   4  22       46.26       39.07     33.50 o 
  -7   4  22        0.01        2.86     14.11 o 
  -6   4  22        3.71       54.36     26.23 o 
  -5   4  22        1.37       11.33     24.53 o 
 -19   1  23        2.87       12.24     13.47 o 
 -18   1  23      381.66      355.97     44.05 o 
 -17   1  23       88.80       86.84     21.25 o 
 -16   1  23      361.48      314.07     39.58 o 
 -15   1  23       32.65       27.61     15.42 o 
 -14   1  23       15.13        3.46     16.81 o 
 -13   1  23      215.61      204.89     23.44 o 
 -12   1  23       72.05       66.87     15.29 o 
 -11   1  23        8.54       -4.16      8.43 o 
 -10   1  23        9.01        1.28      9.11 o 
  -9   1  23      125.71      109.34     26.63 o 
  -8   1  23        0.46       -7.51      9.28 o 
  -7   1  23      124.15      104.09     20.91 o 
  -6   1  23       29.76       19.84     14.30 o 
  -5   1  23       73.94      148.26     34.06 o 
  -4   1  23       12.93       11.01     14.23 o 
  -3   1  23      138.47      178.25     36.10 o 
  -2   1  23      451.08      580.24     81.85 o 
  -1   1  23       38.16       98.61     29.97 o 
   0   1  23        2.08       20.23     22.84 o 
   1   1  23       57.48      -10.58     68.35 o 
 -18   2  23        1.22       22.15     13.02 o 
 -17   2  23        6.99        7.46     11.09 o 
 -16   2  23       55.83       40.01     16.26 o 
 -15   2  23       34.01       32.11     14.70 o 
 -14   2  23       50.53       67.02     17.26 o 
 -13   2  23        2.51       -7.40     10.34 o 
 -12   2  23       10.49        0.69     14.80 o 
 -11   2  23       81.47       42.59     17.27 o 
 -10   2  23      401.62      357.50     35.11 o 
  -9   2  23      173.16      194.82     27.17 o 
  -8   2  23        0.72        3.03     11.13 o 
  -7   2  23        0.08       -1.25     11.64 o 
  -6   2  23        0.46       44.85     27.09 o 
  -5   2  23       33.20       21.81     18.16 o 
  -4   2  23        5.67        2.02     15.98 o 
  -3   2  23        1.93        4.43     13.71 o 
  -2   2  23        0.09      125.05    144.86 o 
  -1   2  23       40.35       23.35     15.72 o 
   0   2  23       16.25       36.66     27.54 o 
 -16   3  23        2.01       11.58     16.75 o 
 -15   3  23       22.61       23.09     23.14 o 
 -14   3  23      117.81      120.37     28.99 o 
 -13   3  23        0.05       16.69     15.16 o 
 -12   3  23        0.40       -5.52     13.83 o 
 -11   3  23      203.06      266.59     39.01 o 
 -10   3  23       17.35        5.89     15.09 o 
  -9   3  23       74.73       79.46     31.77 o 
  -8   3  23      122.08      174.14     28.80 o 
  -7   3  23        1.75        5.94     23.72 o 
  -6   3  23        0.30        6.16     25.29 o 
  -5   3  23      123.36      136.40     30.84 o 
  -4   3  23      208.29      259.51     34.05 o 
  -3   3  23       45.58       61.91     23.80 o 
  -2   3  23       17.51       39.23     20.00 o 
 -11   4  23       22.34       45.83     20.61 o 
 -10   4  23        9.04       36.90     22.14 o 
  -9   4  23       26.68       73.78     31.48 o 
  -8   4  23      455.62      605.85     98.76 o 
  -7   4  23       34.01       85.31     28.83 o 
 -19   0  24      166.86      156.85     59.43 o 
 -18   0  24        1.60       37.18     29.04 o 
 -17   0  24      684.47      619.76     97.39 o 
 -16   0  24       75.91       66.91     22.25 o 
 -15   0  24     1290.48     1115.75     77.26 o 
 -14   0  24       18.40       25.12     14.11 o 
 -13   0  24       60.83       55.63     22.38 o 
 -12   0  24      455.54      495.39     57.55 o 
 -11   0  24      205.94      272.58     43.16 o 
 -10   0  24      311.09      304.67     48.35 o 
  -9   0  24       20.39        3.98     18.11 o 
  -8   0  24      509.67      532.91     58.18 o 
  -7   0  24      108.84      128.11     46.95 o 
  -6   0  24      880.08     1139.61    117.78 o 
  -5   0  24       18.21       -4.20     23.18 o 
  -4   0  24        0.07      -14.89     17.25 o 
  -3   0  24      629.94      783.55    117.64 o 
  -1   0  24       48.17       58.38     47.32 o 
   0   0  24        2.12       24.81     33.74 o 
 -19   1  24        0.59      -11.22     20.64 o 
 -18   1  24      163.23      193.80     62.96 o 
 -17   1  24      373.53      327.70     41.55 o 
 -16   1  24       40.22       12.99     16.73 o 
 -15   1  24        8.64       28.20     18.21 o 
 -14   1  24       38.36       19.94     11.04 o 
 -13   1  24      361.36      369.22     31.69 o 
 -12   1  24      310.25      301.49     27.80 o 
 -11   1  24       42.83       22.26     15.02 o 
 -10   1  24       68.84       34.80     16.33 o 
  -9   1  24      273.82      261.52     37.91 o 
  -8   1  24        0.74        1.70     12.01 o 
  -7   1  24       12.33        8.31     13.75 o 
  -6   1  24       14.72       16.55     13.13 o 
  -5   1  24        0.08       26.36     29.86 o 
  -4   1  24       21.20       23.16     17.70 o 
  -3   1  24       13.12       11.64     15.33 o 
  -2   1  24       19.54       -8.33     18.53 o 
  -1   1  24       24.84       34.52     33.06 o 
   0   1  24       40.28       99.73     43.35 o 
 -18   2  24       47.49       44.45     15.81 o 
 -17   2  24      381.01      370.19     40.25 o 
 -16   2  24       95.66      143.17     25.48 o 
 -15   2  24       66.44       55.11     18.77 o 
 -14   2  24      110.71      101.65     33.19 o 
 -13   2  24      149.19      150.36     29.48 o 
 -12   2  24       45.50       30.75     19.25 o 
 -11   2  24      481.56      543.30     50.48 o 
 -10   2  24      719.13      755.73     53.75 o 
  -9   2  24        0.27       -6.47     10.21 o 
  -8   2  24      157.58      178.96     25.19 o 
  -7   2  24       31.86       22.93     24.86 o 
  -6   2  24      357.24      403.55     47.42 o 
  -5   2  24       13.65       -1.43     24.27 o 
  -4   2  24        6.39       21.34     15.89 o 
  -3   2  24        1.97       -5.55     27.52 o 
  -2   2  24       41.08       -6.97     17.14 o 
  -1   2  24       12.50       12.31     17.47 o 
 -15   3  24       27.13       75.89     29.04 o 
 -14   3  24      144.01      110.55     30.97 o 
 -13   3  24        9.83        3.46     15.14 o 
 -12   3  24      221.90      150.65     37.06 o 
 -11   3  24       16.94       59.95     36.35 o 
 -10   3  24        3.01      -33.56     49.52 o 
  -9   3  24      100.95      110.07     51.14 o 
  -8   3  24       47.68       58.55     21.47 o 
  -7   3  24       37.68       58.31     24.41 o 
  -6   3  24       37.13       78.04     23.43 o 
  -5   3  24      179.93      209.07     44.91 o 
  -4   3  24        9.56        6.06     13.69 o 
 -19   1  25      164.57      141.26     28.35 o 
 -18   1  25       89.92      108.06     31.11 o 
 -17   1  25        7.63       -5.71     11.85 o 
 -16   1  25      241.56      187.25     29.77 o 
 -15   1  25      744.00      763.81     55.09 o 
 -14   1  25        2.90       12.38     10.74 o 
 -13   1  25      546.46      592.68     42.75 o 
 -12   1  25      268.90      320.51     45.85 o 
 -11   1  25       27.33        6.10     12.74 o 
 -10   1  25      100.12      116.58     25.01 o 
  -9   1  25      197.90      227.80     32.40 o 
  -8   1  25       62.15       45.46     27.49 o 
  -7   1  25      285.87      299.18     37.55 o 
  -6   1  25      239.15      289.19     38.65 o 
  -5   1  25       41.47       86.28     43.73 o 
  -4   1  25       80.74       37.77     25.68 o 
  -3   1  25       55.51       85.49     26.98 o 
  -2   1  25        1.47       26.73     16.76 o 
  -1   1  25      117.49      117.29     37.91 o 
 -17   2  25      326.33      333.05     39.28 o 
 -16   2  25      143.10      113.81     24.11 o 
 -15   2  25       19.84       11.93     27.99 o 
 -14   2  25        4.23        0.61     18.98 o 
 -13   2  25       54.98       90.55     64.79 o 
 -12   2  25       45.48       61.56     21.03 o 
 -11   2  25      187.68      167.37     33.00 o 
 -10   2  25       29.91        4.26     12.50 o 
  -9   2  25       45.12       68.24     19.07 o 
  -8   2  25       29.35       47.97     38.19 o 
  -7   2  25       56.63       61.83     25.88 o 
  -6   2  25        4.49       18.12     20.23 o 
  -5   2  25       88.65      106.30     31.52 o 
  -4   2  25        0.13      -17.34     17.34 o 
  -3   2  25        2.29        2.61     25.73 o 
 -14   3  25      120.09      159.51     34.11 o 
 -13   3  25       18.02       43.54     24.20 o 
 -12   3  25      348.52      275.25     65.82 o 
 -11   3  25       66.93       52.01     22.90 o 
 -10   3  25      143.42      117.01     59.04 o 
  -9   3  25       14.46      -15.37     18.45 o 
  -8   3  25       16.18       19.44     20.74 o 
  -7   3  25      121.50      147.32     36.83 o 
  -6   3  25        5.76      -13.34     13.34 o 
 -18   0  26       34.00       22.77     33.64 o 
 -17   0  26       23.52       52.18     30.81 o 
 -16   0  26      274.51      346.79     50.97 o 
 -15   0  26        1.36       30.25     18.26 o 
 -14   0  26      274.12      283.97     44.08 o 
 -13   0  26        0.29       28.03     28.41 o 
 -12   0  26       13.35        6.69     15.48 o 
 -11   0  26      138.55      153.27     33.09 o 
 -10   0  26       44.42       50.65     21.70 o 
  -9   0  26      233.15      325.93     71.54 o 
  -8   0  26       70.59       75.16     38.61 o 
  -7   0  26        0.17        9.60     23.75 o 
  -6   0  26        2.02       12.33     28.18 o 
  -5   0  26      106.42      149.33     57.82 o 
  -4   0  26        0.04       26.25     30.45 o 
  -3   0  26       27.84       13.69     31.56 o 
  -2   0  26       48.56       65.90     39.21 o 
 -18   1  26        4.62       37.53     16.62 o 
 -17   1  26       82.67       87.41     46.70 o 
 -16   1  26        1.94       10.55     14.98 o 
 -15   1  26      292.01      314.03     39.26 o 
 -14   1  26        8.34        9.42     11.21 o 
 -13   1  26       73.57       87.72     24.82 o 
 -12   1  26        2.01        6.13     12.63 o 
 -11   1  26       28.99       13.19     13.76 o 
 -10   1  26       59.64       43.06     17.77 o 
  -9   1  26       28.05       25.69     14.62 o 
  -8   1  26       36.25       25.74     15.91 o 
  -7   1  26        0.95        2.74     15.03 o 
  -6   1  26       12.85       19.02     20.00 o 
  -5   1  26        0.03      -11.99     11.99 o 
  -4   1  26       20.62        1.18     25.90 o 
  -3   1  26        4.21       -0.75     35.54 o 
 -17   2  26       12.59        2.44     14.43 o 
 -16   2  26      206.54      224.82     38.89 o 
 -15   2  26       10.57        0.29     18.12 o 
 -14   2  26       20.67       18.30     20.19 o 
 -13   2  26       79.15      101.91     26.57 o 
 -12   2  26       17.70        0.97     15.76 o 
 -11   2  26      348.55      348.50     42.37 o 
 -10   2  26       24.53       35.53     15.98 o 
  -9   2  26       19.86       14.09     22.15 o 
  -8   2  26       18.29       41.13     15.91 o 
  -7   2  26       38.55       43.37     33.92 o 
  -6   2  26       25.65       22.75     19.39 o 
  -5   2  26      164.72      305.47    100.46 o 
  -4   2  26       28.52       57.97     26.87 o 
 -13   3  26      118.41      171.45     43.52 o 
 -12   3  26       32.94        7.63     38.31 o 
 -11   3  26       46.45       80.69     26.98 o 
 -10   3  26       86.58       91.64     28.45 o 
  -9   3  26       42.92       34.84     38.50 o 
  -8   3  26      239.99      351.72     62.15 o 
 -17   1  27      274.69      307.58     41.70 o 
 -16   1  27      158.25      191.00     33.01 o 
 -15   1  27      269.85      356.11     60.21 o 
 -14   1  27       84.24       75.86     24.60 o 
 -13   1  27      294.61      346.85     41.09 o 
 -12   1  27       52.49       49.10     18.82 o 
 -11   1  27      177.41      167.76     30.28 o 
 -10   1  27       85.92       52.17     19.13 o 
  -9   1  27      288.14      327.05     41.66 o 
  -8   1  27       10.94       25.21     21.84 o 
  -7   1  27      124.76      185.40     48.81 o 
  -6   1  27       42.55       77.12     30.42 o 
  -5   1  27      225.15      324.78     80.69 o 
  -4   1  27       20.95       64.90     33.91 o 
 -16   2  27       16.83        6.97     22.12 o 
 -15   2  27       74.95       55.37     25.87 o 
 -14   2  27       52.47       36.21     29.21 o 
 -13   2  27      103.83      144.82     49.40 o 
 -12   2  27       38.23       18.20     18.29 o 
 -11   2  27      239.78      217.68     31.89 o 
 -10   2  27      112.31      137.37     25.94 o 
  -9   2  27        0.01       18.57     14.02 o 
  -8   2  27       58.06       60.53     20.78 o 
  -7   2  27      104.09       88.54     25.18 o 
  -6   2  27       39.41       77.48     28.79 o 
 -17   0  28      725.07      917.25    127.70 o 
 -16   0  28       30.01      352.77     73.60 o 
 -15   0  28       94.60       79.56     29.62 o 
 -14   0  28       11.41       26.09     23.54 o 
 -13   0  28      712.69      851.97     86.63 o 
 -12   0  28        3.48       -0.03     22.51 o 
 -11   0  28      117.81      175.22     55.33 o 
 -10   0  28        1.04       -6.91     21.44 o 
  -9   0  28        1.49      -18.77     27.60 o 
  -8   0  28       28.60       33.81     31.58 o 
  -7   0  28       13.52       19.38     32.24 o 
  -6   0  28      169.23      253.80     71.58 o 
 -16   1  28       83.24      127.67     32.47 o 
 -15   1  28       75.18       97.85     31.14 o 
 -14   1  28        9.89       43.38     17.46 o 
 -13   1  28       15.85       13.45     14.90 o 
 -12   1  28       15.21       10.73     15.98 o 
 -11   1  28        1.99       -6.37     11.95 o 
 -10   1  28       12.52       24.11     19.80 o 
  -9   1  28        9.05       24.97     21.96 o 
  -8   1  28        4.83       -9.38     16.21 o 
  -7   1  28       13.62        2.96     19.75 o 
  -6   1  28       18.67        7.04     21.50 o 
 -14   2  28      100.71       64.71     28.45 o 
 -13   2  28       19.72        7.26     16.27 o 
 -12   2  28       19.66       14.98     19.54 o 
 -11   2  28      216.25      282.69     40.37 o 
 -10   2  28        9.17       -9.44     15.77 o 
  -9   2  28        0.57        5.49     14.61 o 
 -15   1  29       62.42       56.74     23.20 o 
 -14   1  29       25.27       18.69     16.14 o 
 -13   1  29        1.02        3.10     14.29 o 
 -12   1  29      206.17      253.17     37.15 o 
 -11   1  29        5.48       -7.86     14.71 o 
 -10   1  29      160.68      228.43     46.57 o 
  -9   1  29        0.13       -4.71     17.27 o 
 -12   0  30       15.82       17.61     31.37 o 
                                                 
